# Supplementary material for: Optimization of sampling and monitoring of vegetative flushing in citrus orchards
Source: PLoS One. 2020 May 20;15(5):e0233014. doi: 10.1371/journal.pone.0233014 (PMC7239491; doi:10.1371/journal.pone.0233014)
Supplement: S2 Appendix — (XLSX) [file pone.0233014.s002.xlsx]

## Sheet: Sheet1
Date	Plant	Growth stage	Quantity
2016-03-02	1	V2	2
2016-03-02	1	V3	3
2016-03-02	1	V4	0
2016-03-02	1	V5	0
2016-03-02	1	V6	0
2016-03-02	1	V7	0
2016-03-02	2	V2	0
2016-03-02	2	V3	4
2016-03-02	2	V4	3
2016-03-02	2	V5	0
2016-03-02	2	V6	0
2016-03-02	2	V7	0
2016-03-02	3	V2	0
2016-03-02	3	V3	0
2016-03-02	3	V4	1
2016-03-02	3	V5	0
2016-03-02	3	V6	0
2016-03-02	3	V7	0
2016-03-02	4	V2	0
2016-03-02	4	V3	0
2016-03-02	4	V4	0
2016-03-02	4	V5	0
2016-03-02	4	V6	0
2016-03-02	4	V7	4
2016-03-02	5	V2	0
2016-03-02	5	V3	0
2016-03-02	5	V4	4
2016-03-02	5	V5	1
2016-03-02	5	V6	0
2016-03-02	5	V7	0
2016-03-02	6	V2	0
2016-03-02	6	V3	0
2016-03-02	6	V4	3
2016-03-02	6	V5	3
2016-03-02	6	V6	1
2016-03-02	6	V7	0
2016-03-02	7	V2	0
2016-03-02	7	V3	0
2016-03-02	7	V4	4
2016-03-02	7	V5	5
2016-03-02	7	V6	0
2016-03-02	7	V7	0
2016-03-02	8	V2	0
2016-03-02	8	V3	0
2016-03-02	8	V4	5
2016-03-02	8	V5	0
2016-03-02	8	V6	0
2016-03-02	8	V7	0
2016-03-02	9	V2	0
2016-03-02	9	V3	3
2016-03-02	9	V4	1
2016-03-02	9	V5	0
2016-03-02	9	V6	0
2016-03-02	9	V7	0
2016-03-02	10	V2	0
2016-03-02	10	V3	2
2016-03-02	10	V4	3
2016-03-02	10	V5	0
2016-03-02	10	V6	0
2016-03-02	10	V7	0
2016-03-02	11	V2	0
2016-03-02	11	V3	0
2016-03-02	11	V4	3
2016-03-02	11	V5	1
2016-03-02	11	V6	0
2016-03-02	11	V7	0
2016-03-02	12	V2	0
2016-03-02	12	V3	4
2016-03-02	12	V4	3
2016-03-02	12	V5	0
2016-03-02	12	V6	0
2016-03-02	12	V7	0
2016-03-02	13	V2	0
2016-03-02	13	V3	0
2016-03-02	13	V4	0
2016-03-02	13	V5	0
2016-03-02	13	V6	0
2016-03-02	13	V7	6
2016-03-02	14	V2	0
2016-03-02	14	V3	1
2016-03-02	14	V4	0
2016-03-02	14	V5	0
2016-03-02	14	V6	0
2016-03-02	14	V7	0
2016-03-02	15	V2	1
2016-03-02	15	V3	2
2016-03-02	15	V4	1
2016-03-02	15	V5	0
2016-03-02	15	V6	0
2016-03-02	15	V7	0
2016-03-02	16	V2	0
2016-03-02	16	V3	1
2016-03-02	16	V4	0
2016-03-02	16	V5	0
2016-03-02	16	V6	0
2016-03-02	16	V7	0
2016-03-02	17	V2	1
2016-03-02	17	V3	0
2016-03-02	17	V4	1
2016-03-02	17	V5	0
2016-03-02	17	V6	0
2016-03-02	17	V7	0
2016-03-02	18	V2	0
2016-03-02	18	V3	0
2016-03-02	18	V4	0
2016-03-02	18	V5	0
2016-03-02	18	V6	0
2016-03-02	18	V7	5
2016-03-02	19	V2	1
2016-03-02	19	V3	0
2016-03-02	19	V4	0
2016-03-02	19	V5	0
2016-03-02	19	V6	0
2016-03-02	19	V7	0
2016-03-02	20	V2	0
2016-03-02	20	V3	1
2016-03-02	20	V4	2
2016-03-02	20	V5	2
2016-03-02	20	V6	0
2016-03-02	20	V7	0
2016-03-02	21	V2	0
2016-03-02	21	V3	0
2016-03-02	21	V4	0
2016-03-02	21	V5	0
2016-03-02	21	V6	0
2016-03-02	21	V7	8
2016-03-02	22	V2	0
2016-03-02	22	V3	0
2016-03-02	22	V4	3
2016-03-02	22	V5	0
2016-03-02	22	V6	0
2016-03-02	22	V7	0
2016-03-02	23	V2	0
2016-03-02	23	V3	0
2016-03-02	23	V4	2
2016-03-02	23	V5	1
2016-03-02	23	V6	0
2016-03-02	23	V7	0
2016-03-02	24	V2	1
2016-03-02	24	V3	0
2016-03-02	24	V4	3
2016-03-02	24	V5	0
2016-03-02	24	V6	0
2016-03-02	24	V7	0
2016-03-02	25	V2	0
2016-03-02	25	V3	0
2016-03-02	25	V4	0
2016-03-02	25	V5	0
2016-03-02	25	V6	0
2016-03-02	25	V7	6
2016-03-02	26	V2	1
2016-03-02	26	V3	0
2016-03-02	26	V4	5
2016-03-02	26	V5	1
2016-03-02	26	V6	0
2016-03-02	26	V7	0
2016-03-02	27	V2	0
2016-03-02	27	V3	1
2016-03-02	27	V4	0
2016-03-02	27	V5	0
2016-03-02	27	V6	0
2016-03-02	27	V7	0
2016-03-02	28	V2	0
2016-03-02	28	V3	2
2016-03-02	28	V4	3
2016-03-02	28	V5	0
2016-03-02	28	V6	0
2016-03-02	28	V7	0
2016-03-02	29	V2	0
2016-03-02	29	V3	0
2016-03-02	29	V4	0
2016-03-02	29	V5	0
2016-03-02	29	V6	0
2016-03-02	29	V7	9
2016-03-02	30	V2	1
2016-03-02	30	V3	1
2016-03-02	30	V4	0
2016-03-02	30	V5	0
2016-03-02	30	V6	0
2016-03-02	30	V7	0
2016-03-02	31	V2	0
2016-03-02	31	V3	0
2016-03-02	31	V4	0
2016-03-02	31	V5	0
2016-03-02	31	V6	0
2016-03-02	31	V7	8
2016-03-02	32	V2	1
2016-03-02	32	V3	2
2016-03-02	32	V4	4
2016-03-02	32	V5	1
2016-03-02	32	V6	0
2016-03-02	32	V7	0
2016-03-02	33	V2	0
2016-03-02	33	V3	0
2016-03-02	33	V4	0
2016-03-02	33	V5	0
2016-03-02	33	V6	0
2016-03-02	33	V7	11
2016-03-02	34	V2	0
2016-03-02	34	V3	0
2016-03-02	34	V4	0
2016-03-02	34	V5	0
2016-03-02	34	V6	0
2016-03-02	34	V7	7
2016-03-02	35	V2	0
2016-03-02	35	V3	0
2016-03-02	35	V4	2
2016-03-02	35	V5	0
2016-03-02	35	V6	0
2016-03-02	35	V7	0
2016-03-02	36	V2	0
2016-03-02	36	V3	3
2016-03-02	36	V4	2
2016-03-02	36	V5	2
2016-03-02	36	V6	0
2016-03-02	36	V7	0
2016-03-02	37	V2	0
2016-03-02	37	V3	0
2016-03-02	37	V4	0
2016-03-02	37	V5	0
2016-03-02	37	V6	0
2016-03-02	37	V7	10
2016-03-02	38	V2	0
2016-03-02	38	V3	0
2016-03-02	38	V4	0
2016-03-02	38	V5	0
2016-03-02	38	V6	0
2016-03-02	38	V7	7
2016-03-02	39	V2	0
2016-03-02	39	V3	0
2016-03-02	39	V4	2
2016-03-02	39	V5	1
2016-03-02	39	V6	0
2016-03-02	39	V7	0
2016-03-02	40	V2	0
2016-03-02	40	V3	0
2016-03-02	40	V4	0
2016-03-02	40	V5	0
2016-03-02	40	V6	2
2016-03-02	40	V7	0
2016-03-02	41	V2	0
2016-03-02	41	V3	0
2016-03-02	41	V4	0
2016-03-02	41	V5	0
2016-03-02	41	V6	0
2016-03-02	41	V7	6
2016-03-02	42	V2	0
2016-03-02	42	V3	0
2016-03-02	42	V4	0
2016-03-02	42	V5	0
2016-03-02	42	V6	0
2016-03-02	42	V7	9
2016-03-02	43	V2	0
2016-03-02	43	V3	1
2016-03-02	43	V4	0
2016-03-02	43	V5	0
2016-03-02	43	V6	0
2016-03-02	43	V7	0
2016-03-02	44	V2	0
2016-03-02	44	V3	0
2016-03-02	44	V4	0
2016-03-02	44	V5	0
2016-03-02	44	V6	0
2016-03-02	44	V7	7
2016-03-02	45	V2	0
2016-03-02	45	V3	0
2016-03-02	45	V4	2
2016-03-02	45	V5	0
2016-03-02	45	V6	0
2016-03-02	45	V7	0
2016-03-02	46	V2	0
2016-03-02	46	V3	1
2016-03-02	46	V4	1
2016-03-02	46	V5	0
2016-03-02	46	V6	0
2016-03-02	46	V7	0
2016-03-02	47	V2	0
2016-03-02	47	V3	0
2016-03-02	47	V4	6
2016-03-02	47	V5	1
2016-03-02	47	V6	0
2016-03-02	47	V7	0
2016-03-02	48	V2	0
2016-03-02	48	V3	0
2016-03-02	48	V4	1
2016-03-02	48	V5	0
2016-03-02	48	V6	0
2016-03-02	48	V7	0
2016-03-02	49	V2	0
2016-03-02	49	V3	2
2016-03-02	49	V4	2
2016-03-02	49	V5	0
2016-03-02	49	V6	0
2016-03-02	49	V7	0
2016-03-02	50	V2	0
2016-03-02	50	V3	0
2016-03-02	50	V4	0
2016-03-02	50	V5	0
2016-03-02	50	V6	0
2016-03-02	50	V7	6
2016-03-02	51	V2	0
2016-03-02	51	V3	0
2016-03-02	51	V4	2
2016-03-02	51	V5	0
2016-03-02	51	V6	0
2016-03-02	51	V7	0
2016-03-02	52	V2	0
2016-03-02	52	V3	0
2016-03-02	52	V4	1
2016-03-02	52	V5	0
2016-03-02	52	V6	0
2016-03-02	52	V7	0
2016-03-02	53	V2	1
2016-03-02	53	V3	0
2016-03-02	53	V4	2
2016-03-02	53	V5	0
2016-03-02	53	V6	0
2016-03-02	53	V7	0
2016-03-02	54	V2	0
2016-03-02	54	V3	0
2016-03-02	54	V4	0
2016-03-02	54	V5	0
2016-03-02	54	V6	0
2016-03-02	54	V7	7
2016-03-02	55	V2	0
2016-03-02	55	V3	0
2016-03-02	55	V4	0
2016-03-02	55	V5	0
2016-03-02	55	V6	0
2016-03-02	55	V7	7
2016-03-02	56	V2	0
2016-03-02	56	V3	4
2016-03-02	56	V4	1
2016-03-02	56	V5	0
2016-03-02	56	V6	0
2016-03-02	56	V7	0
2016-03-02	57	V2	6
2016-03-02	57	V3	0
2016-03-02	57	V4	0
2016-03-02	57	V5	0
2016-03-02	57	V6	0
2016-03-02	57	V7	0
2016-03-02	58	V2	0
2016-03-02	58	V3	0
2016-03-02	58	V4	1
2016-03-02	58	V5	0
2016-03-02	58	V6	0
2016-03-02	58	V7	0
2016-03-02	59	V2	0
2016-03-02	59	V3	0
2016-03-02	59	V4	3
2016-03-02	59	V5	3
2016-03-02	59	V6	0
2016-03-02	59	V7	0
2016-03-02	60	V2	0
2016-03-02	60	V3	1
2016-03-02	60	V4	0
2016-03-02	60	V5	0
2016-03-02	60	V6	0
2016-03-02	60	V7	0
2016-03-02	61	V2	0
2016-03-02	61	V3	0
2016-03-02	61	V4	4
2016-03-02	61	V5	0
2016-03-02	61	V6	0
2016-03-02	61	V7	0
2016-03-02	62	V2	0
2016-03-02	62	V3	0
2016-03-02	62	V4	0
2016-03-02	62	V5	0
2016-03-02	62	V6	0
2016-03-02	62	V7	8
2016-03-02	63	V2	0
2016-03-02	63	V3	0
2016-03-02	63	V4	0
2016-03-02	63	V5	0
2016-03-02	63	V6	0
2016-03-02	63	V7	4
2016-03-02	64	V2	0
2016-03-02	64	V3	0
2016-03-02	64	V4	1
2016-03-02	64	V5	0
2016-03-02	64	V6	0
2016-03-02	64	V7	0
2016-03-02	65	V2	0
2016-03-02	65	V3	0
2016-03-02	65	V4	0
2016-03-02	65	V5	0
2016-03-02	65	V6	1
2016-03-02	65	V7	0
2016-03-02	66	V2	0
2016-03-02	66	V3	2
2016-03-02	66	V4	1
2016-03-02	66	V5	0
2016-03-02	66	V6	0
2016-03-02	66	V7	0
2016-03-02	67	V2	0
2016-03-02	67	V3	0
2016-03-02	67	V4	3
2016-03-02	67	V5	0
2016-03-02	67	V6	0
2016-03-02	67	V7	0
2016-03-02	68	V2	0
2016-03-02	68	V3	2
2016-03-02	68	V4	1
2016-03-02	68	V5	0
2016-03-02	68	V6	0
2016-03-02	68	V7	0
2016-03-02	69	V2	0
2016-03-02	69	V3	1
2016-03-02	69	V4	0
2016-03-02	69	V5	0
2016-03-02	69	V6	0
2016-03-02	69	V7	0
2016-03-02	70	V2	0
2016-03-02	70	V3	2
2016-03-02	70	V4	0
2016-03-02	70	V5	0
2016-03-02	70	V6	0
2016-03-02	70	V7	0
2016-03-02	71	V2	0
2016-03-02	71	V3	0
2016-03-02	71	V4	0
2016-03-02	71	V5	0
2016-03-02	71	V6	0
2016-03-02	71	V7	7
2016-03-02	72	V2	0
2016-03-02	72	V3	0
2016-03-02	72	V4	0
2016-03-02	72	V5	0
2016-03-02	72	V6	0
2016-03-02	72	V7	10
2016-03-02	73	V2	0
2016-03-02	73	V3	2
2016-03-02	73	V4	1
2016-03-02	73	V5	0
2016-03-02	73	V6	0
2016-03-02	73	V7	0
2016-03-02	74	V2	0
2016-03-02	74	V3	0
2016-03-02	74	V4	0
2016-03-02	74	V5	0
2016-03-02	74	V6	0
2016-03-02	74	V7	7
2016-03-02	75	V2	0
2016-03-02	75	V3	0
2016-03-02	75	V4	1
2016-03-02	75	V5	2
2016-03-02	75	V6	0
2016-03-02	75	V7	0
2016-03-02	76	V2	0
2016-03-02	76	V3	1
2016-03-02	76	V4	2
2016-03-02	76	V5	0
2016-03-02	76	V6	0
2016-03-02	76	V7	0
2016-03-02	77	V2	0
2016-03-02	77	V3	1
2016-03-02	77	V4	0
2016-03-02	77	V5	0
2016-03-02	77	V6	0
2016-03-02	77	V7	0
2016-03-02	78	V2	0
2016-03-02	78	V3	3
2016-03-02	78	V4	2
2016-03-02	78	V5	0
2016-03-02	78	V6	0
2016-03-02	78	V7	0
2016-03-02	79	V2	0
2016-03-02	79	V3	1
2016-03-02	79	V4	0
2016-03-02	79	V5	0
2016-03-02	79	V6	0
2016-03-02	79	V7	0
2016-03-02	80	V2	0
2016-03-02	80	V3	0
2016-03-02	80	V4	0
2016-03-02	80	V5	0
2016-03-02	80	V6	0
2016-03-02	80	V7	7
2016-03-02	81	V2	0
2016-03-02	81	V3	0
2016-03-02	81	V4	1
2016-03-02	81	V5	0
2016-03-02	81	V6	0
2016-03-02	81	V7	0
2016-03-02	82	V2	0
2016-03-02	82	V3	0
2016-03-02	82	V4	1
2016-03-02	82	V5	0
2016-03-02	82	V6	0
2016-03-02	82	V7	0
2016-03-02	83	V2	0
2016-03-02	83	V3	0
2016-03-02	83	V4	0
2016-03-02	83	V5	0
2016-03-02	83	V6	0
2016-03-02	83	V7	7
2016-03-02	84	V2	0
2016-03-02	84	V3	0
2016-03-02	84	V4	0
2016-03-02	84	V5	0
2016-03-02	84	V6	0
2016-03-02	84	V7	5
2016-03-02	85	V2	0
2016-03-02	85	V3	0
2016-03-02	85	V4	0
2016-03-02	85	V5	0
2016-03-02	85	V6	0
2016-03-02	85	V7	6
2016-03-02	86	V2	0
2016-03-02	86	V3	2
2016-03-02	86	V4	2
2016-03-02	86	V5	0
2016-03-02	86	V6	0
2016-03-02	86	V7	0
2016-03-02	87	V2	0
2016-03-02	87	V3	0
2016-03-02	87	V4	0
2016-03-02	87	V5	2
2016-03-02	87	V6	3
2016-03-02	87	V7	0
2016-03-02	88	V2	0
2016-03-02	88	V3	0
2016-03-02	88	V4	0
2016-03-02	88	V5	0
2016-03-02	88	V6	0
2016-03-02	88	V7	5
2016-03-02	89	V2	0
2016-03-02	89	V3	0
2016-03-02	89	V4	0
2016-03-02	89	V5	0
2016-03-02	89	V6	0
2016-03-02	89	V7	5
2016-03-02	90	V2	0
2016-03-02	90	V3	0
2016-03-02	90	V4	2
2016-03-02	90	V5	0
2016-03-02	90	V6	0
2016-03-02	90	V7	0
2016-03-02	91	V2	0
2016-03-02	91	V3	0
2016-03-02	91	V4	0
2016-03-02	91	V5	0
2016-03-02	91	V6	0
2016-03-02	91	V7	11
2016-03-02	92	V2	2
2016-03-02	92	V3	0
2016-03-02	92	V4	0
2016-03-02	92	V5	0
2016-03-02	92	V6	0
2016-03-02	92	V7	0
2016-03-02	93	V2	2
2016-03-02	93	V3	0
2016-03-02	93	V4	0
2016-03-02	93	V5	0
2016-03-02	93	V6	0
2016-03-02	93	V7	0
2016-03-02	94	V2	0
2016-03-02	94	V3	1
2016-03-02	94	V4	0
2016-03-02	94	V5	0
2016-03-02	94	V6	0
2016-03-02	94	V7	0
2016-03-02	95	V2	0
2016-03-02	95	V3	0
2016-03-02	95	V4	1
2016-03-02	95	V5	2
2016-03-02	95	V6	0
2016-03-02	95	V7	0
2016-03-02	96	V2	0
2016-03-02	96	V3	1
2016-03-02	96	V4	3
2016-03-02	96	V5	0
2016-03-02	96	V6	0
2016-03-02	96	V7	0
2016-03-02	97	V2	0
2016-03-02	97	V3	0
2016-03-02	97	V4	0
2016-03-02	97	V5	0
2016-03-02	97	V6	0
2016-03-02	97	V7	8
2016-03-02	98	V2	2
2016-03-02	98	V3	0
2016-03-02	98	V4	0
2016-03-02	98	V5	0
2016-03-02	98	V6	0
2016-03-02	98	V7	0
2016-03-02	99	V2	0
2016-03-02	99	V3	0
2016-03-02	99	V4	0
2016-03-02	99	V5	0
2016-03-02	99	V6	0
2016-03-02	99	V7	9
2016-03-02	100	V2	4
2016-03-02	100	V3	3
2016-03-02	100	V4	0
2016-03-02	100	V5	0
2016-03-02	100	V6	1
2016-03-02	100	V7	0
2016-03-02	101	V2	0
2016-03-02	101	V3	0
2016-03-02	101	V4	3
2016-03-02	101	V5	0
2016-03-02	101	V6	0
2016-03-02	101	V7	0
2016-03-02	102	V2	1
2016-03-02	102	V3	0
2016-03-02	102	V4	0
2016-03-02	102	V5	0
2016-03-02	102	V6	0
2016-03-02	102	V7	0
2016-03-02	103	V2	0
2016-03-02	103	V3	0
2016-03-02	103	V4	1
2016-03-02	103	V5	0
2016-03-02	103	V6	0
2016-03-02	103	V7	0
2016-03-02	104	V2	0
2016-03-02	104	V3	0
2016-03-02	104	V4	0
2016-03-02	104	V5	0
2016-03-02	104	V6	0
2016-03-02	104	V7	8
2016-03-02	105	V2	0
2016-03-02	105	V3	0
2016-03-02	105	V4	3
2016-03-02	105	V5	0
2016-03-02	105	V6	0
2016-03-02	105	V7	0
2016-03-02	106	V2	0
2016-03-02	106	V3	0
2016-03-02	106	V4	3
2016-03-02	106	V5	0
2016-03-02	106	V6	0
2016-03-02	106	V7	0
2016-03-02	107	V2	0
2016-03-02	107	V3	0
2016-03-02	107	V4	0
2016-03-02	107	V5	0
2016-03-02	107	V6	0
2016-03-02	107	V7	7
2016-03-02	108	V2	0
2016-03-02	108	V3	1
2016-03-02	108	V4	1
2016-03-02	108	V5	0
2016-03-02	108	V6	0
2016-03-02	108	V7	0
2016-03-02	109	V2	0
2016-03-02	109	V3	0
2016-03-02	109	V4	0
2016-03-02	109	V5	0
2016-03-02	109	V6	0
2016-03-02	109	V7	4
2016-03-02	110	V2	0
2016-03-02	110	V3	0
2016-03-02	110	V4	0
2016-03-02	110	V5	6
2016-03-02	110	V6	0
2016-03-02	110	V7	0
2016-03-02	111	V2	0
2016-03-02	111	V3	0
2016-03-02	111	V4	1
2016-03-02	111	V5	0
2016-03-02	111	V6	0
2016-03-02	111	V7	0
2016-03-02	112	V2	0
2016-03-02	112	V3	2
2016-03-02	112	V4	1
2016-03-02	112	V5	0
2016-03-02	112	V6	0
2016-03-02	112	V7	0
2016-03-02	113	V2	0
2016-03-02	113	V3	3
2016-03-02	113	V4	2
2016-03-02	113	V5	1
2016-03-02	113	V6	0
2016-03-02	113	V7	0
2016-03-02	114	V2	0
2016-03-02	114	V3	0
2016-03-02	114	V4	0
2016-03-02	114	V5	1
2016-03-02	114	V6	0
2016-03-02	114	V7	0
2016-03-02	115	V2	0
2016-03-02	115	V3	0
2016-03-02	115	V4	0
2016-03-02	115	V5	0
2016-03-02	115	V6	0
2016-03-02	115	V7	5
2016-03-02	116	V2	0
2016-03-02	116	V3	3
2016-03-02	116	V4	1
2016-03-02	116	V5	0
2016-03-02	116	V6	0
2016-03-02	116	V7	0
2016-03-02	117	V2	0
2016-03-02	117	V3	3
2016-03-02	117	V4	0
2016-03-02	117	V5	2
2016-03-02	117	V6	0
2016-03-02	117	V7	0
2016-03-02	118	V2	1
2016-03-02	118	V3	2
2016-03-02	118	V4	0
2016-03-02	118	V5	0
2016-03-02	118	V6	0
2016-03-02	118	V7	0
2016-03-02	119	V2	0
2016-03-02	119	V3	1
2016-03-02	119	V4	2
2016-03-02	119	V5	2
2016-03-02	119	V6	0
2016-03-02	119	V7	0
2016-03-02	120	V2	0
2016-03-02	120	V3	0
2016-03-02	120	V4	2
2016-03-02	120	V5	0
2016-03-02	120	V6	0
2016-03-02	120	V7	0
2016-03-02	121	V2	0
2016-03-02	121	V3	0
2016-03-02	121	V4	0
2016-03-02	121	V5	0
2016-03-02	121	V6	0
2016-03-02	121	V7	6
2016-03-02	122	V2	0
2016-03-02	122	V3	0
2016-03-02	122	V4	0
2016-03-02	122	V5	0
2016-03-02	122	V6	0
2016-03-02	122	V7	9
2016-03-02	123	V2	0
2016-03-02	123	V3	1
2016-03-02	123	V4	0
2016-03-02	123	V5	0
2016-03-02	123	V6	0
2016-03-02	123	V7	0
2016-03-02	124	V2	0
2016-03-02	124	V3	0
2016-03-02	124	V4	0
2016-03-02	124	V5	0
2016-03-02	124	V6	0
2016-03-02	124	V7	7
2016-03-02	125	V2	0
2016-03-02	125	V3	0
2016-03-02	125	V4	0
2016-03-02	125	V5	0
2016-03-02	125	V6	0
2016-03-02	125	V7	8
2016-03-02	126	V2	0
2016-03-02	126	V3	0
2016-03-02	126	V4	5
2016-03-02	126	V5	0
2016-03-02	126	V6	0
2016-03-02	126	V7	0
2016-03-02	127	V2	0
2016-03-02	127	V3	0
2016-03-02	127	V4	2
2016-03-02	127	V5	0
2016-03-02	127	V6	0
2016-03-02	127	V7	0
2016-03-02	128	V2	0
2016-03-02	128	V3	0
2016-03-02	128	V4	0
2016-03-02	128	V5	0
2016-03-02	128	V6	0
2016-03-02	128	V7	4
2016-03-02	129	V2	0
2016-03-02	129	V3	0
2016-03-02	129	V4	1
2016-03-02	129	V5	0
2016-03-02	129	V6	0
2016-03-02	129	V7	0
2016-03-02	130	V2	0
2016-03-02	130	V3	0
2016-03-02	130	V4	0
2016-03-02	130	V5	0
2016-03-02	130	V6	0
2016-03-02	130	V7	4
2016-03-02	131	V2	0
2016-03-02	131	V3	0
2016-03-02	131	V4	0
2016-03-02	131	V5	0
2016-03-02	131	V6	0
2016-03-02	131	V7	8
2016-03-02	132	V2	0
2016-03-02	132	V3	0
2016-03-02	132	V4	1
2016-03-02	132	V5	0
2016-03-02	132	V6	0
2016-03-02	132	V7	0
2016-03-02	133	V2	0
2016-03-02	133	V3	0
2016-03-02	133	V4	0
2016-03-02	133	V5	0
2016-03-02	133	V6	0
2016-03-02	133	V7	7
2016-03-02	134	V2	0
2016-03-02	134	V3	2
2016-03-02	134	V4	1
2016-03-02	134	V5	0
2016-03-02	134	V6	0
2016-03-02	134	V7	0
2016-03-02	135	V2	0
2016-03-02	135	V3	1
2016-03-02	135	V4	0
2016-03-02	135	V5	0
2016-03-02	135	V6	0
2016-03-02	135	V7	0
2016-03-02	136	V2	0
2016-03-02	136	V3	1
2016-03-02	136	V4	0
2016-03-02	136	V5	0
2016-03-02	136	V6	0
2016-03-02	136	V7	0
2016-03-02	137	V2	1
2016-03-02	137	V3	2
2016-03-02	137	V4	0
2016-03-02	137	V5	0
2016-03-02	137	V6	0
2016-03-02	137	V7	0
2016-03-02	138	V2	0
2016-03-02	138	V3	0
2016-03-02	138	V4	0
2016-03-02	138	V5	0
2016-03-02	138	V6	0
2016-03-02	138	V7	11
2016-03-02	139	V2	0
2016-03-02	139	V3	0
2016-03-02	139	V4	0
2016-03-02	139	V5	0
2016-03-02	139	V6	0
2016-03-02	139	V7	7
2016-03-02	140	V2	0
2016-03-02	140	V3	0
2016-03-02	140	V4	2
2016-03-02	140	V5	0
2016-03-02	140	V6	0
2016-03-02	140	V7	0
2016-03-02	141	V2	1
2016-03-02	141	V3	2
2016-03-02	141	V4	0
2016-03-02	141	V5	0
2016-03-02	141	V6	0
2016-03-02	141	V7	0
2016-03-02	142	V2	0
2016-03-02	142	V3	0
2016-03-02	142	V4	0
2016-03-02	142	V5	0
2016-03-02	142	V6	2
2016-03-02	142	V7	0
2016-03-02	143	V2	3
2016-03-02	143	V3	1
2016-03-02	143	V4	4
2016-03-02	143	V5	0
2016-03-02	143	V6	0
2016-03-02	143	V7	0
2016-03-02	144	V2	0
2016-03-02	144	V3	0
2016-03-02	144	V4	6
2016-03-02	144	V5	2
2016-03-02	144	V6	0
2016-03-02	144	V7	0
2016-03-02	145	V2	0
2016-03-02	145	V3	0
2016-03-02	145	V4	0
2016-03-02	145	V5	0
2016-03-02	145	V6	0
2016-03-02	145	V7	6
2016-03-02	146	V2	0
2016-03-02	146	V3	0
2016-03-02	146	V4	0
2016-03-02	146	V5	0
2016-03-02	146	V6	0
2016-03-02	146	V7	5
2016-03-02	147	V2	0
2016-03-02	147	V3	0
2016-03-02	147	V4	0
2016-03-02	147	V5	0
2016-03-02	147	V6	0
2016-03-02	147	V7	7
2016-03-02	148	V2	0
2016-03-02	148	V3	2
2016-03-02	148	V4	1
2016-03-02	148	V5	0
2016-03-02	148	V6	0
2016-03-02	148	V7	0
2016-03-02	149	V2	0
2016-03-02	149	V3	0
2016-03-02	149	V4	0
2016-03-02	149	V5	0
2016-03-02	149	V6	0
2016-03-02	149	V7	7
2016-03-02	150	V2	0
2016-03-02	150	V3	0
2016-03-02	150	V4	0
2016-03-02	150	V5	0
2016-03-02	150	V6	0
2016-03-02	150	V7	8
2016-03-02	151	V2	0
2016-03-02	151	V3	0
2016-03-02	151	V4	0
2016-03-02	151	V5	0
2016-03-02	151	V6	0
2016-03-02	151	V7	9
2016-03-02	152	V2	0
2016-03-02	152	V3	0
2016-03-02	152	V4	0
2016-03-02	152	V5	0
2016-03-02	152	V6	0
2016-03-02	152	V7	4
2016-03-02	153	V2	2
2016-03-02	153	V3	0
2016-03-02	153	V4	0
2016-03-02	153	V5	0
2016-03-02	153	V6	0
2016-03-02	153	V7	0
2016-03-02	154	V2	2
2016-03-02	154	V3	0
2016-03-02	154	V4	0
2016-03-02	154	V5	0
2016-03-02	154	V6	0
2016-03-02	154	V7	0
2016-03-02	155	V2	0
2016-03-02	155	V3	0
2016-03-02	155	V4	0
2016-03-02	155	V5	0
2016-03-02	155	V6	0
2016-03-02	155	V7	7
2016-03-02	156	V2	0
2016-03-02	156	V3	0
2016-03-02	156	V4	0
2016-03-02	156	V5	0
2016-03-02	156	V6	0
2016-03-02	156	V7	6
2016-03-02	157	V2	0
2016-03-02	157	V3	0
2016-03-02	157	V4	0
2016-03-02	157	V5	1
2016-03-02	157	V6	0
2016-03-02	157	V7	0
2016-03-02	158	V2	0
2016-03-02	158	V3	1
2016-03-02	158	V4	1
2016-03-02	158	V5	3
2016-03-02	158	V6	0
2016-03-02	158	V7	0
2016-03-02	159	V2	0
2016-03-02	159	V3	2
2016-03-02	159	V4	3
2016-03-02	159	V5	0
2016-03-02	159	V6	0
2016-03-02	159	V7	0
2016-03-02	160	V2	0
2016-03-02	160	V3	0
2016-03-02	160	V4	3
2016-03-02	160	V5	3
2016-03-02	160	V6	0
2016-03-02	160	V7	0
2016-03-23	1	V2	0
2016-03-23	1	V3	0
2016-03-23	1	V4	0
2016-03-23	1	V5	0
2016-03-23	1	V6	0
2016-03-23	1	V7	4
2016-03-23	2	V2	0
2016-03-23	2	V3	0
2016-03-23	2	V4	0
2016-03-23	2	V5	2
2016-03-23	2	V6	1
2016-03-23	2	V7	0
2016-03-23	3	V2	0
2016-03-23	3	V3	0
2016-03-23	3	V4	0
2016-03-23	3	V5	0
2016-03-23	3	V6	1
2016-03-23	3	V7	0
2016-03-23	4	V2	0
2016-03-23	4	V3	0
2016-03-23	4	V4	0
2016-03-23	4	V5	0
2016-03-23	4	V6	0
2016-03-23	4	V7	5
2016-03-23	5	V2	0
2016-03-23	5	V3	0
2016-03-23	5	V4	0
2016-03-23	5	V5	3
2016-03-23	5	V6	3
2016-03-23	5	V7	0
2016-03-23	6	V2	0
2016-03-23	6	V3	0
2016-03-23	6	V4	0
2016-03-23	6	V5	0
2016-03-23	6	V6	0
2016-03-23	6	V7	9
2016-03-23	7	V2	0
2016-03-23	7	V3	0
2016-03-23	7	V4	0
2016-03-23	7	V5	0
2016-03-23	7	V6	2
2016-03-23	7	V7	0
2016-03-23	8	V2	0
2016-03-23	8	V3	0
2016-03-23	8	V4	0
2016-03-23	8	V5	1
2016-03-23	8	V6	1
2016-03-23	8	V7	0
2016-03-23	9	V2	0
2016-03-23	9	V3	0
2016-03-23	9	V4	0
2016-03-23	9	V5	0
2016-03-23	9	V6	0
2016-03-23	9	V7	4
2016-03-23	10	V2	0
2016-03-23	10	V3	0
2016-03-23	10	V4	0
2016-03-23	10	V5	2
2016-03-23	10	V6	0
2016-03-23	10	V7	0
2016-03-23	11	V2	0
2016-03-23	11	V3	0
2016-03-23	11	V4	0
2016-03-23	11	V5	4
2016-03-23	11	V6	0
2016-03-23	11	V7	0
2016-03-23	12	V2	0
2016-03-23	12	V3	0
2016-03-23	12	V4	0
2016-03-23	12	V5	1
2016-03-23	12	V6	4
2016-03-23	12	V7	0
2016-03-23	13	V2	0
2016-03-23	13	V3	0
2016-03-23	13	V4	0
2016-03-23	13	V5	1
2016-03-23	13	V6	0
2016-03-23	13	V7	0
2016-03-23	14	V2	0
2016-03-23	14	V3	0
2016-03-23	14	V4	0
2016-03-23	14	V5	0
2016-03-23	14	V6	0
2016-03-23	14	V7	5
2016-03-23	15	V2	0
2016-03-23	15	V3	0
2016-03-23	15	V4	0
2016-03-23	15	V5	3
2016-03-23	15	V6	0
2016-03-23	15	V7	0
2016-03-23	16	V2	0
2016-03-23	16	V3	0
2016-03-23	16	V4	0
2016-03-23	16	V5	0
2016-03-23	16	V6	0
2016-03-23	16	V7	7
2016-03-23	17	V2	0
2016-03-23	17	V3	0
2016-03-23	17	V4	0
2016-03-23	17	V5	1
2016-03-23	17	V6	0
2016-03-23	17	V7	0
2016-03-23	18	V2	0
2016-03-23	18	V3	0
2016-03-23	18	V4	0
2016-03-23	18	V5	0
2016-03-23	18	V6	0
2016-03-23	18	V7	7
2016-03-23	19	V2	0
2016-03-23	19	V3	0
2016-03-23	19	V4	0
2016-03-23	19	V5	0
2016-03-23	19	V6	0
2016-03-23	19	V7	5
2016-03-23	20	V2	0
2016-03-23	20	V3	0
2016-03-23	20	V4	0
2016-03-23	20	V5	2
2016-03-23	20	V6	3
2016-03-23	20	V7	0
2016-03-23	21	V2	0
2016-03-23	21	V3	0
2016-03-23	21	V4	0
2016-03-23	21	V5	2
2016-03-23	21	V6	1
2016-03-23	21	V7	0
2016-03-23	22	V2	0
2016-03-23	22	V3	0
2016-03-23	22	V4	0
2016-03-23	22	V5	0
2016-03-23	22	V6	4
2016-03-23	22	V7	0
2016-03-23	23	V2	0
2016-03-23	23	V3	0
2016-03-23	23	V4	0
2016-03-23	23	V5	2
2016-03-23	23	V6	0
2016-03-23	23	V7	0
2016-03-23	24	V2	0
2016-03-23	24	V3	0
2016-03-23	24	V4	0
2016-03-23	24	V5	0
2016-03-23	24	V6	1
2016-03-23	24	V7	0
2016-03-23	25	V2	0
2016-03-23	25	V3	0
2016-03-23	25	V4	0
2016-03-23	25	V5	3
2016-03-23	25	V6	2
2016-03-23	25	V7	0
2016-03-23	26	V2	0
2016-03-23	26	V3	0
2016-03-23	26	V4	0
2016-03-23	26	V5	0
2016-03-23	26	V6	3
2016-03-23	26	V7	0
2016-03-23	27	V2	0
2016-03-23	27	V3	0
2016-03-23	27	V4	0
2016-03-23	27	V5	0
2016-03-23	27	V6	3
2016-03-23	27	V7	0
2016-03-23	28	V2	0
2016-03-23	28	V3	0
2016-03-23	28	V4	0
2016-03-23	28	V5	2
2016-03-23	28	V6	0
2016-03-23	28	V7	0
2016-03-23	29	V2	0
2016-03-23	29	V3	1
2016-03-23	29	V4	0
2016-03-23	29	V5	0
2016-03-23	29	V6	0
2016-03-23	29	V7	0
2016-03-23	30	V2	0
2016-03-23	30	V3	0
2016-03-23	30	V4	0
2016-03-23	30	V5	5
2016-03-23	30	V6	0
2016-03-23	30	V7	0
2016-03-23	31	V2	0
2016-03-23	31	V3	0
2016-03-23	31	V4	0
2016-03-23	31	V5	4
2016-03-23	31	V6	2
2016-03-23	31	V7	0
2016-03-23	32	V2	0
2016-03-23	32	V3	0
2016-03-23	32	V4	0
2016-03-23	32	V5	0
2016-03-23	32	V6	7
2016-03-23	32	V7	0
2016-03-23	33	V2	0
2016-03-23	33	V3	0
2016-03-23	33	V4	0
2016-03-23	33	V5	0
2016-03-23	33	V6	0
2016-03-23	33	V7	6
2016-03-23	34	V2	0
2016-03-23	34	V3	0
2016-03-23	34	V4	0
2016-03-23	34	V5	0
2016-03-23	34	V6	0
2016-03-23	34	V7	5
2016-03-23	35	V2	0
2016-03-23	35	V3	0
2016-03-23	35	V4	0
2016-03-23	35	V5	4
2016-03-23	35	V6	3
2016-03-23	35	V7	0
2016-03-23	36	V2	0
2016-03-23	36	V3	0
2016-03-23	36	V4	0
2016-03-23	36	V5	0
2016-03-23	36	V6	0
2016-03-23	36	V7	9
2016-03-23	37	V2	0
2016-03-23	37	V3	0
2016-03-23	37	V4	0
2016-03-23	37	V5	3
2016-03-23	37	V6	0
2016-03-23	37	V7	0
2016-03-23	38	V2	0
2016-03-23	38	V3	0
2016-03-23	38	V4	0
2016-03-23	38	V5	0
2016-03-23	38	V6	2
2016-03-23	38	V7	0
2016-03-23	39	V2	0
2016-03-23	39	V3	0
2016-03-23	39	V4	0
2016-03-23	39	V5	3
2016-03-23	39	V6	0
2016-03-23	39	V7	0
2016-03-23	40	V2	0
2016-03-23	40	V3	1
2016-03-23	40	V4	0
2016-03-23	40	V5	0
2016-03-23	40	V6	0
2016-03-23	40	V7	0
2016-03-23	41	V2	0
2016-03-23	41	V3	0
2016-03-23	41	V4	0
2016-03-23	41	V5	0
2016-03-23	41	V6	0
2016-03-23	41	V7	5
2016-03-23	42	V2	0
2016-03-23	42	V3	0
2016-03-23	42	V4	0
2016-03-23	42	V5	0
2016-03-23	42	V6	0
2016-03-23	42	V7	6
2016-03-23	43	V2	0
2016-03-23	43	V3	0
2016-03-23	43	V4	0
2016-03-23	43	V5	0
2016-03-23	43	V6	0
2016-03-23	43	V7	7
2016-03-23	44	V2	0
2016-03-23	44	V3	0
2016-03-23	44	V4	0
2016-03-23	44	V5	1
2016-03-23	44	V6	0
2016-03-23	44	V7	0
2016-03-23	45	V2	1
2016-03-23	45	V3	0
2016-03-23	45	V4	0
2016-03-23	45	V5	1
2016-03-23	45	V6	0
2016-03-23	45	V7	0
2016-03-23	46	V2	0
2016-03-23	46	V3	0
2016-03-23	46	V4	0
2016-03-23	46	V5	0
2016-03-23	46	V6	2
2016-03-23	46	V7	0
2016-03-23	47	V2	0
2016-03-23	47	V3	0
2016-03-23	47	V4	0
2016-03-23	47	V5	2
2016-03-23	47	V6	3
2016-03-23	47	V7	0
2016-03-23	48	V2	0
2016-03-23	48	V3	0
2016-03-23	48	V4	0
2016-03-23	48	V5	1
2016-03-23	48	V6	0
2016-03-23	48	V7	0
2016-03-23	49	V2	0
2016-03-23	49	V3	0
2016-03-23	49	V4	0
2016-03-23	49	V5	3
2016-03-23	49	V6	0
2016-03-23	49	V7	0
2016-03-23	50	V2	0
2016-03-23	50	V3	0
2016-03-23	50	V4	0
2016-03-23	50	V5	0
2016-03-23	50	V6	2
2016-03-23	50	V7	0
2016-03-23	51	V2	0
2016-03-23	51	V3	0
2016-03-23	51	V4	0
2016-03-23	51	V5	0
2016-03-23	51	V6	1
2016-03-23	51	V7	0
2016-03-23	52	V2	0
2016-03-23	52	V3	0
2016-03-23	52	V4	0
2016-03-23	52	V5	2
2016-03-23	52	V6	0
2016-03-23	52	V7	0
2016-03-23	53	V2	0
2016-03-23	53	V3	0
2016-03-23	53	V4	0
2016-03-23	53	V5	2
2016-03-23	53	V6	1
2016-03-23	53	V7	0
2016-03-23	54	V2	0
2016-03-23	54	V3	0
2016-03-23	54	V4	0
2016-03-23	54	V5	2
2016-03-23	54	V6	1
2016-03-23	54	V7	0
2016-03-23	55	V2	0
2016-03-23	55	V3	0
2016-03-23	55	V4	0
2016-03-23	55	V5	0
2016-03-23	55	V6	0
2016-03-23	55	V7	7
2016-03-23	56	V2	0
2016-03-23	56	V3	0
2016-03-23	56	V4	0
2016-03-23	56	V5	1
2016-03-23	56	V6	3
2016-03-23	56	V7	0
2016-03-23	57	V2	0
2016-03-23	57	V3	0
2016-03-23	57	V4	0
2016-03-23	57	V5	0
2016-03-23	57	V6	0
2016-03-23	57	V7	6
2016-03-23	58	V2	0
2016-03-23	58	V3	0
2016-03-23	58	V4	0
2016-03-23	58	V5	1
2016-03-23	58	V6	0
2016-03-23	58	V7	0
2016-03-23	59	V2	0
2016-03-23	59	V3	0
2016-03-23	59	V4	0
2016-03-23	59	V5	2
2016-03-23	59	V6	1
2016-03-23	59	V7	0
2016-03-23	60	V2	0
2016-03-23	60	V3	0
2016-03-23	60	V4	0
2016-03-23	60	V5	2
2016-03-23	60	V6	0
2016-03-23	60	V7	0
2016-03-23	61	V2	0
2016-03-23	61	V3	0
2016-03-23	61	V4	1
2016-03-23	61	V5	0
2016-03-23	61	V6	0
2016-03-23	61	V7	0
2016-03-23	62	V2	0
2016-03-23	62	V3	0
2016-03-23	62	V4	0
2016-03-23	62	V5	1
2016-03-23	62	V6	4
2016-03-23	62	V7	0
2016-03-23	63	V2	0
2016-03-23	63	V3	0
2016-03-23	63	V4	0
2016-03-23	63	V5	0
2016-03-23	63	V6	0
2016-03-23	63	V7	6
2016-03-23	64	V2	0
2016-03-23	64	V3	0
2016-03-23	64	V4	0
2016-03-23	64	V5	0
2016-03-23	64	V6	3
2016-03-23	64	V7	0
2016-03-23	65	V2	0
2016-03-23	65	V3	0
2016-03-23	65	V4	0
2016-03-23	65	V5	0
2016-03-23	65	V6	0
2016-03-23	65	V7	7
2016-03-23	66	V2	0
2016-03-23	66	V3	0
2016-03-23	66	V4	0
2016-03-23	66	V5	1
2016-03-23	66	V6	2
2016-03-23	66	V7	0
2016-03-23	67	V2	0
2016-03-23	67	V3	0
2016-03-23	67	V4	0
2016-03-23	67	V5	4
2016-03-23	67	V6	0
2016-03-23	67	V7	0
2016-03-23	68	V2	0
2016-03-23	68	V3	0
2016-03-23	68	V4	3
2016-03-23	68	V5	1
2016-03-23	68	V6	0
2016-03-23	68	V7	0
2016-03-23	69	V2	0
2016-03-23	69	V3	0
2016-03-23	69	V4	0
2016-03-23	69	V5	1
2016-03-23	69	V6	0
2016-03-23	69	V7	0
2016-03-23	70	V2	0
2016-03-23	70	V3	0
2016-03-23	70	V4	0
2016-03-23	70	V5	1
2016-03-23	70	V6	2
2016-03-23	70	V7	0
2016-03-23	71	V2	0
2016-03-23	71	V3	0
2016-03-23	71	V4	0
2016-03-23	71	V5	1
2016-03-23	71	V6	0
2016-03-23	71	V7	0
2016-03-23	72	V2	0
2016-03-23	72	V3	1
2016-03-23	72	V4	2
2016-03-23	72	V5	0
2016-03-23	72	V6	0
2016-03-23	72	V7	0
2016-03-23	73	V2	0
2016-03-23	73	V3	0
2016-03-23	73	V4	0
2016-03-23	73	V5	2
2016-03-23	73	V6	0
2016-03-23	73	V7	0
2016-03-23	74	V2	0
2016-03-23	74	V3	0
2016-03-23	74	V4	0
2016-03-23	74	V5	2
2016-03-23	74	V6	1
2016-03-23	74	V7	0
2016-03-23	75	V2	0
2016-03-23	75	V3	0
2016-03-23	75	V4	0
2016-03-23	75	V5	0
2016-03-23	75	V6	0
2016-03-23	75	V7	4
2016-03-23	76	V2	0
2016-03-23	76	V3	0
2016-03-23	76	V4	0
2016-03-23	76	V5	1
2016-03-23	76	V6	1
2016-03-23	76	V7	0
2016-03-23	77	V2	0
2016-03-23	77	V3	0
2016-03-23	77	V4	0
2016-03-23	77	V5	1
2016-03-23	77	V6	3
2016-03-23	77	V7	0
2016-03-23	78	V2	0
2016-03-23	78	V3	0
2016-03-23	78	V4	0
2016-03-23	78	V5	0
2016-03-23	78	V6	4
2016-03-23	78	V7	0
2016-03-23	79	V2	0
2016-03-23	79	V3	0
2016-03-23	79	V4	0
2016-03-23	79	V5	1
2016-03-23	79	V6	4
2016-03-23	79	V7	0
2016-03-23	80	V2	0
2016-03-23	80	V3	0
2016-03-23	80	V4	0
2016-03-23	80	V5	0
2016-03-23	80	V6	1
2016-03-23	80	V7	0
2016-03-23	81	V2	0
2016-03-23	81	V3	0
2016-03-23	81	V4	0
2016-03-23	81	V5	2
2016-03-23	81	V6	0
2016-03-23	81	V7	0
2016-03-23	82	V2	0
2016-03-23	82	V3	0
2016-03-23	82	V4	0
2016-03-23	82	V5	0
2016-03-23	82	V6	0
2016-03-23	82	V7	8
2016-03-23	83	V2	0
2016-03-23	83	V3	0
2016-03-23	83	V4	0
2016-03-23	83	V5	0
2016-03-23	83	V6	0
2016-03-23	83	V7	5
2016-03-23	84	V2	0
2016-03-23	84	V3	0
2016-03-23	84	V4	0
2016-03-23	84	V5	0
2016-03-23	84	V6	0
2016-03-23	84	V7	6
2016-03-23	85	V2	0
2016-03-23	85	V3	0
2016-03-23	85	V4	0
2016-03-23	85	V5	0
2016-03-23	85	V6	0
2016-03-23	85	V7	4
2016-03-23	86	V2	0
2016-03-23	86	V3	0
2016-03-23	86	V4	0
2016-03-23	86	V5	1
2016-03-23	86	V6	0
2016-03-23	86	V7	0
2016-03-23	87	V2	0
2016-03-23	87	V3	0
2016-03-23	87	V4	0
2016-03-23	87	V5	0
2016-03-23	87	V6	5
2016-03-23	87	V7	0
2016-03-23	88	V2	0
2016-03-23	88	V3	0
2016-03-23	88	V4	0
2016-03-23	88	V5	0
2016-03-23	88	V6	0
2016-03-23	88	V7	8
2016-03-23	89	V2	0
2016-03-23	89	V3	0
2016-03-23	89	V4	0
2016-03-23	89	V5	0
2016-03-23	89	V6	0
2016-03-23	89	V7	4
2016-03-23	90	V2	0
2016-03-23	90	V3	0
2016-03-23	90	V4	0
2016-03-23	90	V5	1
2016-03-23	90	V6	0
2016-03-23	90	V7	0
2016-03-23	91	V2	0
2016-03-23	91	V3	0
2016-03-23	91	V4	0
2016-03-23	91	V5	0
2016-03-23	91	V6	0
2016-03-23	91	V7	7
2016-03-23	92	V2	0
2016-03-23	92	V3	0
2016-03-23	92	V4	0
2016-03-23	92	V5	0
2016-03-23	92	V6	3
2016-03-23	92	V7	0
2016-03-23	93	V2	0
2016-03-23	93	V3	0
2016-03-23	93	V4	0
2016-03-23	93	V5	0
2016-03-23	93	V6	0
2016-03-23	93	V7	11
2016-03-23	94	V2	0
2016-03-23	94	V3	1
2016-03-23	94	V4	0
2016-03-23	94	V5	0
2016-03-23	94	V6	0
2016-03-23	94	V7	0
2016-03-23	95	V2	0
2016-03-23	95	V3	0
2016-03-23	95	V4	0
2016-03-23	95	V5	3
2016-03-23	95	V6	0
2016-03-23	95	V7	0
2016-03-23	96	V2	0
2016-03-23	96	V3	0
2016-03-23	96	V4	0
2016-03-23	96	V5	1
2016-03-23	96	V6	0
2016-03-23	96	V7	0
2016-03-23	97	V2	0
2016-03-23	97	V3	0
2016-03-23	97	V4	0
2016-03-23	97	V5	0
2016-03-23	97	V6	0
2016-03-23	97	V7	6
2016-03-23	98	V2	0
2016-03-23	98	V3	0
2016-03-23	98	V4	0
2016-03-23	98	V5	1
2016-03-23	98	V6	1
2016-03-23	98	V7	0
2016-03-23	99	V2	0
2016-03-23	99	V3	0
2016-03-23	99	V4	0
2016-03-23	99	V5	0
2016-03-23	99	V6	0
2016-03-23	99	V7	6
2016-03-23	100	V2	0
2016-03-23	100	V3	0
2016-03-23	100	V4	0
2016-03-23	100	V5	4
2016-03-23	100	V6	1
2016-03-23	100	V7	0
2016-03-23	101	V2	0
2016-03-23	101	V3	0
2016-03-23	101	V4	0
2016-03-23	101	V5	2
2016-03-23	101	V6	3
2016-03-23	101	V7	0
2016-03-23	102	V2	0
2016-03-23	102	V3	0
2016-03-23	102	V4	0
2016-03-23	102	V5	1
2016-03-23	102	V6	0
2016-03-23	102	V7	0
2016-03-23	103	V2	0
2016-03-23	103	V3	0
2016-03-23	103	V4	0
2016-03-23	103	V5	0
2016-03-23	103	V6	0
2016-03-23	103	V7	6
2016-03-23	104	V2	0
2016-03-23	104	V3	0
2016-03-23	104	V4	0
2016-03-23	104	V5	2
2016-03-23	104	V6	0
2016-03-23	104	V7	0
2016-03-23	105	V2	0
2016-03-23	105	V3	0
2016-03-23	105	V4	0
2016-03-23	105	V5	0
2016-03-23	105	V6	0
2016-03-23	105	V7	7
2016-03-23	106	V2	0
2016-03-23	106	V3	0
2016-03-23	106	V4	0
2016-03-23	106	V5	3
2016-03-23	106	V6	0
2016-03-23	106	V7	0
2016-03-23	107	V2	0
2016-03-23	107	V3	0
2016-03-23	107	V4	0
2016-03-23	107	V5	2
2016-03-23	107	V6	0
2016-03-23	107	V7	0
2016-03-23	108	V2	0
2016-03-23	108	V3	0
2016-03-23	108	V4	0
2016-03-23	108	V5	0
2016-03-23	108	V6	1
2016-03-23	108	V7	0
2016-03-23	109	V2	0
2016-03-23	109	V3	0
2016-03-23	109	V4	0
2016-03-23	109	V5	1
2016-03-23	109	V6	4
2016-03-23	109	V7	0
2016-03-23	110	V2	0
2016-03-23	110	V3	0
2016-03-23	110	V4	0
2016-03-23	110	V5	2
2016-03-23	110	V6	0
2016-03-23	110	V7	0
2016-03-23	111	V2	0
2016-03-23	111	V3	0
2016-03-23	111	V4	0
2016-03-23	111	V5	2
2016-03-23	111	V6	0
2016-03-23	111	V7	0
2016-03-23	112	V2	0
2016-03-23	112	V3	0
2016-03-23	112	V4	0
2016-03-23	112	V5	2
2016-03-23	112	V6	1
2016-03-23	112	V7	0
2016-03-23	113	V2	0
2016-03-23	113	V3	0
2016-03-23	113	V4	0
2016-03-23	113	V5	0
2016-03-23	113	V6	0
2016-03-23	113	V7	4
2016-03-23	114	V2	0
2016-03-23	114	V3	0
2016-03-23	114	V4	0
2016-03-23	114	V5	0
2016-03-23	114	V6	0
2016-03-23	114	V7	6
2016-03-23	115	V2	0
2016-03-23	115	V3	0
2016-03-23	115	V4	0
2016-03-23	115	V5	3
2016-03-23	115	V6	2
2016-03-23	115	V7	0
2016-03-23	116	V2	0
2016-03-23	116	V3	0
2016-03-23	116	V4	0
2016-03-23	116	V5	3
2016-03-23	116	V6	0
2016-03-23	116	V7	0
2016-03-23	117	V2	0
2016-03-23	117	V3	0
2016-03-23	117	V4	0
2016-03-23	117	V5	4
2016-03-23	117	V6	0
2016-03-23	117	V7	0
2016-03-23	118	V2	0
2016-03-23	118	V3	0
2016-03-23	118	V4	0
2016-03-23	118	V5	4
2016-03-23	118	V6	1
2016-03-23	118	V7	0
2016-03-23	119	V2	0
2016-03-23	119	V3	0
2016-03-23	119	V4	0
2016-03-23	119	V5	2
2016-03-23	119	V6	1
2016-03-23	119	V7	0
2016-03-23	120	V2	0
2016-03-23	120	V3	0
2016-03-23	120	V4	0
2016-03-23	120	V5	2
2016-03-23	120	V6	0
2016-03-23	120	V7	0
2016-03-23	121	V2	1
2016-03-23	121	V3	0
2016-03-23	121	V4	0
2016-03-23	121	V5	0
2016-03-23	121	V6	0
2016-03-23	121	V7	0
2016-03-23	122	V2	0
2016-03-23	122	V3	0
2016-03-23	122	V4	0
2016-03-23	122	V5	0
2016-03-23	122	V6	0
2016-03-23	122	V7	6
2016-03-23	123	V2	0
2016-03-23	123	V3	0
2016-03-23	123	V4	2
2016-03-23	123	V5	0
2016-03-23	123	V6	0
2016-03-23	123	V7	0
2016-03-23	124	V2	0
2016-03-23	124	V3	0
2016-03-23	124	V4	0
2016-03-23	124	V5	0
2016-03-23	124	V6	0
2016-03-23	124	V7	6
2016-03-23	125	V2	0
2016-03-23	125	V3	0
2016-03-23	125	V4	0
2016-03-23	125	V5	3
2016-03-23	125	V6	1
2016-03-23	125	V7	0
2016-03-23	126	V2	0
2016-03-23	126	V3	0
2016-03-23	126	V4	0
2016-03-23	126	V5	0
2016-03-23	126	V6	0
2016-03-23	126	V7	5
2016-03-23	127	V2	0
2016-03-23	127	V3	0
2016-03-23	127	V4	0
2016-03-23	127	V5	3
2016-03-23	127	V6	0
2016-03-23	127	V7	0
2016-03-23	128	V2	0
2016-03-23	128	V3	0
2016-03-23	128	V4	0
2016-03-23	128	V5	0
2016-03-23	128	V6	0
2016-03-23	128	V7	4
2016-03-23	129	V2	0
2016-03-23	129	V3	0
2016-03-23	129	V4	0
2016-03-23	129	V5	0
2016-03-23	129	V6	1
2016-03-23	129	V7	0
2016-03-23	130	V2	0
2016-03-23	130	V3	0
2016-03-23	130	V4	0
2016-03-23	130	V5	0
2016-03-23	130	V6	0
2016-03-23	130	V7	4
2016-03-23	131	V2	0
2016-03-23	131	V3	0
2016-03-23	131	V4	0
2016-03-23	131	V5	0
2016-03-23	131	V6	0
2016-03-23	131	V7	5
2016-03-23	132	V2	0
2016-03-23	132	V3	0
2016-03-23	132	V4	0
2016-03-23	132	V5	0
2016-03-23	132	V6	0
2016-03-23	132	V7	5
2016-03-23	133	V2	0
2016-03-23	133	V3	0
2016-03-23	133	V4	0
2016-03-23	133	V5	2
2016-03-23	133	V6	2
2016-03-23	133	V7	0
2016-03-23	134	V2	0
2016-03-23	134	V3	0
2016-03-23	134	V4	2
2016-03-23	134	V5	1
2016-03-23	134	V6	0
2016-03-23	134	V7	0
2016-03-23	135	V2	1
2016-03-23	135	V3	0
2016-03-23	135	V4	0
2016-03-23	135	V5	0
2016-03-23	135	V6	0
2016-03-23	135	V7	0
2016-03-23	136	V2	0
2016-03-23	136	V3	0
2016-03-23	136	V4	0
2016-03-23	136	V5	0
2016-03-23	136	V6	1
2016-03-23	136	V7	0
2016-03-23	137	V2	0
2016-03-23	137	V3	0
2016-03-23	137	V4	0
2016-03-23	137	V5	0
2016-03-23	137	V6	0
2016-03-23	137	V7	6
2016-03-23	138	V2	0
2016-03-23	138	V3	0
2016-03-23	138	V4	1
2016-03-23	138	V5	0
2016-03-23	138	V6	0
2016-03-23	138	V7	0
2016-03-23	139	V2	0
2016-03-23	139	V3	0
2016-03-23	139	V4	0
2016-03-23	139	V5	0
2016-03-23	139	V6	0
2016-03-23	139	V7	8
2016-03-23	140	V2	0
2016-03-23	140	V3	0
2016-03-23	140	V4	0
2016-03-23	140	V5	0
2016-03-23	140	V6	0
2016-03-23	140	V7	5
2016-03-23	141	V2	0
2016-03-23	141	V3	0
2016-03-23	141	V4	0
2016-03-23	141	V5	0
2016-03-23	141	V6	0
2016-03-23	141	V7	6
2016-03-23	142	V2	0
2016-03-23	142	V3	0
2016-03-23	142	V4	0
2016-03-23	142	V5	0
2016-03-23	142	V6	0
2016-03-23	142	V7	7
2016-03-23	143	V2	0
2016-03-23	143	V3	0
2016-03-23	143	V4	0
2016-03-23	143	V5	0
2016-03-23	143	V6	0
2016-03-23	143	V7	4
2016-03-23	144	V2	0
2016-03-23	144	V3	0
2016-03-23	144	V4	0
2016-03-23	144	V5	4
2016-03-23	144	V6	0
2016-03-23	144	V7	0
2016-03-23	145	V2	0
2016-03-23	145	V3	0
2016-03-23	145	V4	0
2016-03-23	145	V5	0
2016-03-23	145	V6	0
2016-03-23	145	V7	10
2016-03-23	146	V2	0
2016-03-23	146	V3	0
2016-03-23	146	V4	0
2016-03-23	146	V5	0
2016-03-23	146	V6	0
2016-03-23	146	V7	7
2016-03-23	147	V2	0
2016-03-23	147	V3	0
2016-03-23	147	V4	0
2016-03-23	147	V5	0
2016-03-23	147	V6	0
2016-03-23	147	V7	6
2016-03-23	148	V2	0
2016-03-23	148	V3	0
2016-03-23	148	V4	2
2016-03-23	148	V5	0
2016-03-23	148	V6	0
2016-03-23	148	V7	0
2016-03-23	149	V2	0
2016-03-23	149	V3	0
2016-03-23	149	V4	0
2016-03-23	149	V5	0
2016-03-23	149	V6	0
2016-03-23	149	V7	5
2016-03-23	150	V2	0
2016-03-23	150	V3	0
2016-03-23	150	V4	0
2016-03-23	150	V5	0
2016-03-23	150	V6	0
2016-03-23	150	V7	6
2016-03-23	151	V2	2
2016-03-23	151	V3	0
2016-03-23	151	V4	0
2016-03-23	151	V5	0
2016-03-23	151	V6	0
2016-03-23	151	V7	0
2016-03-23	152	V2	0
2016-03-23	152	V3	1
2016-03-23	152	V4	1
2016-03-23	152	V5	0
2016-03-23	152	V6	0
2016-03-23	152	V7	0
2016-03-23	153	V2	3
2016-03-23	153	V3	0
2016-03-23	153	V4	0
2016-03-23	153	V5	0
2016-03-23	153	V6	0
2016-03-23	153	V7	0
2016-03-23	154	V2	0
2016-03-23	154	V3	0
2016-03-23	154	V4	0
2016-03-23	154	V5	0
2016-03-23	154	V6	0
2016-03-23	154	V7	5
2016-03-23	155	V2	0
2016-03-23	155	V3	0
2016-03-23	155	V4	0
2016-03-23	155	V5	0
2016-03-23	155	V6	0
2016-03-23	155	V7	4
2016-03-23	156	V2	0
2016-03-23	156	V3	0
2016-03-23	156	V4	0
2016-03-23	156	V5	0
2016-03-23	156	V6	0
2016-03-23	156	V7	7
2016-03-23	157	V2	0
2016-03-23	157	V3	0
2016-03-23	157	V4	0
2016-03-23	157	V5	1
2016-03-23	157	V6	0
2016-03-23	157	V7	0
2016-03-23	158	V2	0
2016-03-23	158	V3	0
2016-03-23	158	V4	0
2016-03-23	158	V5	2
2016-03-23	158	V6	3
2016-03-23	158	V7	0
2016-03-23	159	V2	0
2016-03-23	159	V3	0
2016-03-23	159	V4	0
2016-03-23	159	V5	0
2016-03-23	159	V6	0
2016-03-23	159	V7	5
2016-03-23	160	V2	0
2016-03-23	160	V3	0
2016-03-23	160	V4	0
2016-03-23	160	V5	0
2016-03-23	160	V6	5
2016-03-23	160	V7	0
2016-04-13	1	V2	0
2016-04-13	1	V3	0
2016-04-13	1	V4	0
2016-04-13	1	V5	0
2016-04-13	1	V6	0
2016-04-13	1	V7	5
2016-04-13	4	V2	0
2016-04-13	4	V3	0
2016-04-13	4	V4	0
2016-04-13	4	V5	0
2016-04-13	4	V6	2
2016-04-13	4	V7	0
2016-04-13	5	V2	0
2016-04-13	5	V3	0
2016-04-13	5	V4	0
2016-04-13	5	V5	0
2016-04-13	5	V6	1
2016-04-13	5	V7	0
2016-04-13	6	V2	0
2016-04-13	6	V3	0
2016-04-13	6	V4	0
2016-04-13	6	V5	0
2016-04-13	6	V6	0
2016-04-13	6	V7	4
2016-04-13	7	V2	0
2016-04-13	7	V3	0
2016-04-13	7	V4	0
2016-04-13	7	V5	0
2016-04-13	7	V6	3
2016-04-13	7	V7	0
2016-04-13	8	V2	0
2016-04-13	8	V3	0
2016-04-13	8	V4	0
2016-04-13	8	V5	0
2016-04-13	8	V6	0
2016-04-13	8	V7	7
2016-04-13	9	V2	0
2016-04-13	9	V3	0
2016-04-13	9	V4	0
2016-04-13	9	V5	0
2016-04-13	9	V6	0
2016-04-13	9	V7	6
2016-04-13	10	V2	0
2016-04-13	10	V3	0
2016-04-13	10	V4	0
2016-04-13	10	V5	1
2016-04-13	10	V6	1
2016-04-13	10	V7	0
2016-04-13	11	V2	0
2016-04-13	11	V3	0
2016-04-13	11	V4	0
2016-04-13	11	V5	0
2016-04-13	11	V6	0
2016-04-13	11	V7	5
2016-04-13	12	V2	0
2016-04-13	12	V3	0
2016-04-13	12	V4	0
2016-04-13	12	V5	1
2016-04-13	12	V6	0
2016-04-13	12	V7	0
2016-04-13	13	V2	0
2016-04-13	13	V3	0
2016-04-13	13	V4	0
2016-04-13	13	V5	0
2016-04-13	13	V6	0
2016-04-13	13	V7	5
2016-04-13	14	V2	0
2016-04-13	14	V3	0
2016-04-13	14	V4	0
2016-04-13	14	V5	2
2016-04-13	14	V6	2
2016-04-13	14	V7	0
2016-04-13	15	V2	0
2016-04-13	15	V3	0
2016-04-13	15	V4	0
2016-04-13	15	V5	0
2016-04-13	15	V6	0
2016-04-13	15	V7	4
2016-04-13	16	V2	0
[truncated: 15,281 more rows]
