# Supplementary material for: Optimization of sampling and monitoring of vegetative flushing in citrus orchards
Source: PLoS One. 2020 May 20;15(5):e0233014. doi: 10.1371/journal.pone.0233014 (PMC7239491; doi:10.1371/journal.pone.0233014)
Supplement: S3 Appendix — (XLSX) [file pone.0233014.s003.xlsx]

## Sheet: Sheet1
Date	Plant	Side 1	Side 2	Quadrant 1	Quadrant 2	Quadrant 3	Quadrant 4	V2	V3	V4	V5	V6	V7
2016-03-02	1	1	0	1	0	0	0	0	3	0	0	0	0
2016-03-02	1	1	0	0	1	0	0	0	3	0	0	0	0
2016-03-02	1	1	0	0	0	1	0	0	0	4	0	0	0
2016-03-02	1	1	0	0	0	0	1	0	0	4	0	0	0
2016-03-02	1	0	1	1	0	0	0	0	0	4	0	0	0
2016-03-02	1	0	1	0	1	0	0	0	0	0	5	0	0
2016-03-02	1	0	1	0	0	1	0	0	0	0	0	0	7
2016-03-02	1	0	1	0	0	0	1	0	0	4	0	0	0
2016-03-02	2	1	0	1	0	0	0	0	3	0	0	0	0
2016-03-02	2	1	0	0	1	0	0	0	3	0	0	0	0
2016-03-02	2	1	0	0	0	1	0	0	0	4	0	0	0
2016-03-02	2	1	0	0	0	0	1	0	3	0	0	0	0
2016-03-02	2	0	1	1	0	0	0	0	0	0	0	0	7
2016-03-02	2	0	1	0	1	0	0	0	0	0	5	0	0
2016-03-02	2	0	1	0	0	1	0	0	0	4	0	0	0
2016-03-02	2	0	1	0	0	0	1	0	0	4	0	0	0
2016-03-02	3	1	0	1	0	0	0	0	0	4	0	0	0
2016-03-02	3	1	0	0	1	0	0	0	0	4	0	0	0
2016-03-02	3	1	0	0	0	1	0	0	0	4	0	0	0
2016-03-02	3	1	0	0	0	0	1	0	0	0	0	0	7
2016-03-02	3	0	1	1	0	0	0	0	0	4	0	0	0
2016-03-02	3	0	1	0	1	0	0	0	0	0	0	0	7
2016-03-02	3	0	1	0	0	1	0	0	0	0	5	0	0
2016-03-02	3	0	1	0	0	0	1	0	3	0	0	0	0
2016-03-02	4	1	0	1	0	0	0	0	0	4	0	0	0
2016-03-02	4	1	0	0	1	0	0	0	0	0	0	0	7
2016-03-02	4	1	0	0	0	1	0	0	3	0	0	0	0
2016-03-02	4	1	0	0	0	0	1	0	0	4	0	0	0
2016-03-02	4	0	1	1	0	0	0	0	0	0	0	0	7
2016-03-02	4	0	1	0	1	0	0	0	0	4	0	0	0
2016-03-02	4	0	1	0	0	1	0	0	0	0	0	6	0
2016-03-02	4	0	1	0	0	0	1	2	0	0	0	0	0
2016-03-02	5	1	0	1	0	0	0	0	0	4	0	0	0
2016-03-02	5	1	0	0	1	0	0	0	0	0	5	0	0
2016-03-02	5	1	0	0	0	1	0	0	3	0	0	0	0
2016-03-02	5	1	0	0	0	0	1	0	3	0	0	0	0
2016-03-02	5	0	1	1	0	0	0	0	0	4	0	0	0
2016-03-02	5	0	1	0	1	0	0	0	0	0	5	0	0
2016-03-02	5	0	1	0	0	1	0	0	0	4	0	0	0
2016-03-02	5	0	1	0	0	0	1	2	0	0	0	0	0
2016-03-02	6	1	0	1	0	0	0	0	0	0	5	0	0
2016-03-02	6	1	0	0	1	0	0	0	0	0	0	0	7
2016-03-02	6	1	0	0	0	1	0	0	3	0	0	0	0
2016-03-02	6	1	0	0	0	0	1	0	0	0	0	6	0
2016-03-02	6	0	1	1	0	0	0	0	0	0	5	0	0
2016-03-02	6	0	1	0	1	0	0	0	0	4	0	0	0
2016-03-02	6	0	1	0	0	1	0	0	0	0	0	6	0
2016-03-02	6	0	1	0	0	0	1	0	0	4	0	0	0
2016-03-02	7	1	0	1	0	0	0	0	0	0	5	0	0
2016-03-02	7	1	0	0	1	0	0	0	0	0	5	0	0
2016-03-02	7	1	0	0	0	1	0	0	0	4	0	0	0
2016-03-02	7	1	0	0	0	0	1	2	0	0	0	0	0
2016-03-02	7	0	1	1	0	0	0	0	3	0	0	0	0
2016-03-02	7	0	1	0	1	0	0	0	0	4	0	0	0
2016-03-02	7	0	1	0	0	1	0	0	0	4	0	0	0
2016-03-02	7	0	1	0	0	0	1	0	0	4	0	0	0
2016-03-02	8	1	0	1	0	0	0	0	0	4	0	0	0
2016-03-02	8	1	0	0	1	0	0	0	0	4	0	0	0
2016-03-02	8	1	0	0	0	1	0	0	0	4	0	0	0
2016-03-02	8	1	0	0	0	0	1	0	0	0	5	0	0
2016-03-02	8	0	1	1	0	0	0	0	0	4	0	0	0
2016-03-02	8	0	1	0	1	0	0	0	3	0	0	0	0
2016-03-02	8	0	1	0	0	1	0	0	3	0	0	0	0
2016-03-02	8	0	1	0	0	0	1	2	0	0	0	0	0
2016-03-02	9	1	0	1	0	0	0	0	3	0	0	0	0
2016-03-02	9	1	0	0	1	0	0	0	0	0	0	0	7
2016-03-02	9	1	0	0	0	1	0	0	0	0	5	0	0
2016-03-02	9	1	0	0	0	0	1	2	0	0	0	0	0
2016-03-02	9	0	1	1	0	0	0	0	0	0	0	0	7
2016-03-02	9	0	1	0	1	0	0	0	0	0	5	0	0
2016-03-02	9	0	1	0	0	1	0	0	0	4	0	0	0
2016-03-02	9	0	1	0	0	0	1	0	0	4	0	0	0
2016-03-02	10	1	0	1	0	0	0	0	0	0	0	0	7
2016-03-02	10	1	0	0	1	0	0	0	0	4	0	0	0
2016-03-02	10	1	0	0	0	1	0	2	0	0	0	0	0
2016-03-02	10	1	0	0	0	0	1	0	0	4	0	0	0
2016-03-02	10	0	1	1	0	0	0	0	0	4	0	0	0
2016-03-02	10	0	1	0	1	0	0	0	0	4	0	0	0
2016-03-02	10	0	1	0	0	1	0	0	0	4	0	0	0
2016-03-02	10	0	1	0	0	0	1	0	0	4	0	0	0
2016-03-02	11	1	0	1	0	0	0	0	3	0	0	0	0
2016-03-02	11	1	0	0	1	0	0	2	0	0	0	0	0
2016-03-02	11	1	0	0	0	1	0	0	3	0	0	0	0
2016-03-02	11	1	0	0	0	0	1	0	0	4	0	0	0
2016-03-02	11	0	1	1	0	0	0	0	3	0	0	0	0
2016-03-02	11	0	1	0	1	0	0	0	0	0	5	0	0
2016-03-02	11	0	1	0	0	1	0	0	0	4	0	0	0
2016-03-02	11	0	1	0	0	0	1	0	0	4	0	0	0
2016-03-02	12	1	0	1	0	0	0	2	0	0	0	0	0
2016-03-02	12	1	0	0	1	0	0	2	0	0	0	0	0
2016-03-02	12	1	0	0	0	1	0	0	3	0	0	0	0
2016-03-02	12	1	0	0	0	0	1	0	0	4	0	0	0
2016-03-02	12	0	1	1	0	0	0	0	0	4	0	0	0
2016-03-02	12	0	1	0	1	0	0	0	0	0	0	0	7
2016-03-02	12	0	1	0	0	1	0	0	3	0	0	0	0
2016-03-02	12	0	1	0	0	0	1	2	0	0	0	0	0
2016-03-02	13	1	0	1	0	0	0	0	3	0	0	0	0
2016-03-02	13	1	0	0	1	0	0	0	0	0	0	6	0
2016-03-02	13	1	0	0	0	1	0	2	0	0	0	0	0
2016-03-02	13	1	0	0	0	0	1	0	3	0	0	0	0
2016-03-02	13	0	1	1	0	0	0	2	0	0	0	0	0
2016-03-02	13	0	1	0	1	0	0	0	0	0	0	0	7
2016-03-02	13	0	1	0	0	1	0	0	3	0	0	0	0
2016-03-02	13	0	1	0	0	0	1	0	3	0	0	0	0
2016-03-02	14	1	0	1	0	0	0	0	0	0	0	0	7
2016-03-02	14	1	0	0	1	0	0	0	0	0	0	0	7
2016-03-02	14	1	0	0	0	1	0	0	0	0	0	0	7
2016-03-02	14	1	0	0	0	0	1	0	0	0	0	0	7
2016-03-02	14	0	1	1	0	0	0	0	0	0	5	0	0
2016-03-02	14	0	1	0	1	0	0	0	0	0	0	0	7
2016-03-02	14	0	1	0	0	1	0	0	0	0	0	0	7
2016-03-02	14	0	1	0	0	0	1	0	0	4	0	0	0
2016-03-02	15	1	0	1	0	0	0	0	3	0	0	0	0
2016-03-02	15	1	0	0	1	0	0	2	0	0	0	0	0
2016-03-02	15	1	0	0	0	1	0	2	0	0	0	0	0
2016-03-02	15	1	0	0	0	0	1	0	0	4	0	0	0
2016-03-02	15	0	1	1	0	0	0	0	0	0	5	0	0
2016-03-02	15	0	1	0	1	0	0	0	0	0	5	0	0
2016-03-02	15	0	1	0	0	1	0	0	0	0	0	0	7
2016-03-02	15	0	1	0	0	0	1	2	0	0	0	0	0
2016-03-02	16	1	0	1	0	0	0	2	0	0	0	0	0
2016-03-02	16	1	0	0	1	0	0	0	0	0	0	0	7
2016-03-02	16	1	0	0	0	1	0	0	3	0	0	0	0
2016-03-02	16	1	0	0	0	0	1	0	3	0	0	0	0
2016-03-02	16	0	1	1	0	0	0	0	0	4	0	0	0
2016-03-02	16	0	1	0	1	0	0	0	0	0	0	0	7
2016-03-02	16	0	1	0	0	1	0	0	0	4	0	0	0
2016-03-02	16	0	1	0	0	0	1	2	0	0	0	0	0
2016-03-02	17	1	0	1	0	0	0	0	3	0	0	0	0
2016-03-02	17	1	0	0	1	0	0	0	0	0	5	0	0
2016-03-02	17	1	0	0	0	1	0	2	0	0	0	0	0
2016-03-02	17	1	0	0	0	0	1	0	0	0	0	0	7
2016-03-02	17	0	1	1	0	0	0	0	3	0	0	0	0
2016-03-02	17	0	1	0	1	0	0	2	0	0	0	0	0
2016-03-02	17	0	1	0	0	1	0	0	0	4	0	0	0
2016-03-02	17	0	1	0	0	0	1	2	0	0	0	0	0
2016-03-02	18	1	0	1	0	0	0	0	0	4	0	0	0
2016-03-02	18	1	0	0	1	0	0	0	0	0	0	0	7
2016-03-02	18	1	0	0	0	1	0	0	0	0	0	6	0
2016-03-02	18	1	0	0	0	0	1	2	0	0	0	0	0
2016-03-02	18	0	1	1	0	0	0	0	0	0	0	0	7
2016-03-02	18	0	1	0	1	0	0	0	0	0	0	0	7
2016-03-02	18	0	1	0	0	1	0	0	0	0	0	0	7
2016-03-02	18	0	1	0	0	0	1	0	0	0	0	0	7
2016-03-02	19	1	0	1	0	0	0	0	0	0	5	0	0
2016-03-02	19	1	0	0	1	0	0	0	0	0	5	0	0
2016-03-02	19	1	0	0	0	1	0	0	0	0	0	0	7
2016-03-02	19	1	0	0	0	0	1	0	0	0	5	0	0
2016-03-02	19	0	1	1	0	0	0	0	0	0	5	0	0
2016-03-02	19	0	1	0	1	0	0	0	0	4	0	0	0
2016-03-02	19	0	1	0	0	1	0	0	0	4	0	0	0
2016-03-02	19	0	1	0	0	0	1	0	0	0	0	0	7
2016-03-02	20	1	0	1	0	0	0	0	0	0	0	0	7
2016-03-02	20	1	0	0	1	0	0	0	0	4	0	0	0
2016-03-02	20	1	0	0	0	1	0	0	0	4	0	0	0
2016-03-02	20	1	0	0	0	0	1	0	0	4	0	0	0
2016-03-02	20	0	1	1	0	0	0	0	3	0	0	0	0
2016-03-02	20	0	1	0	1	0	0	0	3	0	0	0	0
2016-03-02	20	0	1	0	0	1	0	2	0	0	0	0	0
2016-03-02	20	0	1	0	0	0	1	2	0	0	0	0	0
2016-03-02	21	1	0	1	0	0	0	0	0	0	0	0	7
2016-03-02	21	1	0	0	1	0	0	0	3	0	0	0	0
2016-03-02	21	1	0	0	0	1	0	0	0	4	0	0	0
2016-03-02	21	1	0	0	0	0	1	0	3	0	0	0	0
2016-03-02	21	0	1	1	0	0	0	0	0	0	5	0	0
2016-03-02	21	0	1	0	1	0	0	0	0	0	0	0	7
2016-03-02	21	0	1	0	0	1	0	0	0	4	0	0	0
2016-03-02	21	0	1	0	0	0	1	0	0	0	5	0	0
2016-03-02	22	1	0	1	0	0	0	2	0	0	0	0	0
2016-03-02	22	1	0	0	1	0	0	0	0	4	0	0	0
2016-03-02	22	1	0	0	0	1	0	0	0	4	0	0	0
2016-03-02	22	1	0	0	0	0	1	0	0	4	0	0	0
2016-03-02	22	0	1	1	0	0	0	0	3	0	0	0	0
2016-03-02	22	0	1	0	1	0	0	0	0	4	0	0	0
2016-03-02	22	0	1	0	0	1	0	2	0	0	0	0	0
2016-03-02	22	0	1	0	0	0	1	0	0	0	0	0	7
2016-03-02	23	1	0	1	0	0	0	0	0	4	0	0	0
2016-03-02	23	1	0	0	1	0	0	0	0	0	0	0	7
2016-03-02	23	1	0	0	0	1	0	0	0	4	0	0	0
2016-03-02	23	1	0	0	0	0	1	2	0	0	0	0	0
2016-03-02	23	0	1	1	0	0	0	0	3	0	0	0	0
2016-03-02	23	0	1	0	1	0	0	0	3	0	0	0	0
2016-03-02	23	0	1	0	0	1	0	2	0	0	0	0	0
2016-03-02	23	0	1	0	0	0	1	0	0	4	0	0	0
2016-03-02	24	1	0	1	0	0	0	0	0	4	0	0	0
2016-03-02	24	1	0	0	1	0	0	0	3	0	0	0	0
2016-03-02	24	1	0	0	0	1	0	0	3	0	0	0	0
2016-03-02	24	1	0	0	0	0	1	0	0	4	0	0	0
2016-03-02	24	0	1	1	0	0	0	0	3	0	0	0	0
2016-03-02	24	0	1	0	1	0	0	0	3	0	0	0	0
2016-03-02	24	0	1	0	0	1	0	0	3	0	0	0	0
2016-03-02	24	0	1	0	0	0	1	2	0	0	0	0	0
2016-03-02	25	1	0	1	0	0	0	0	3	0	0	0	0
2016-03-02	25	1	0	0	1	0	0	0	0	0	0	0	7
2016-03-02	25	1	0	0	0	1	0	2	0	0	0	0	0
2016-03-02	25	1	0	0	0	0	1	0	3	0	0	0	0
2016-03-02	25	0	1	1	0	0	0	0	0	0	0	0	7
2016-03-02	25	0	1	0	1	0	0	0	0	4	0	0	0
2016-03-02	25	0	1	0	0	1	0	0	0	4	0	0	0
2016-03-02	25	0	1	0	0	0	1	0	3	0	0	0	0
2016-03-02	26	1	0	1	0	0	0	0	0	4	0	0	0
2016-03-02	26	1	0	0	1	0	0	0	0	0	0	0	7
2016-03-02	26	1	0	0	0	1	0	0	3	0	0	0	0
2016-03-02	26	1	0	0	0	0	1	0	3	0	0	0	0
2016-03-02	26	0	1	1	0	0	0	0	0	4	0	0	0
2016-03-02	26	0	1	0	1	0	0	0	0	0	0	0	7
2016-03-02	26	0	1	0	0	1	0	0	3	0	0	0	0
2016-03-02	26	0	1	0	0	0	1	0	0	4	0	0	0
2016-03-02	27	1	0	1	0	0	0	0	0	0	0	0	7
2016-03-02	27	1	0	0	1	0	0	0	0	0	0	0	7
2016-03-02	27	1	0	0	0	1	0	0	0	4	0	0	0
2016-03-02	27	1	0	0	0	0	1	0	0	4	0	0	0
2016-03-02	27	0	1	1	0	0	0	0	0	0	0	0	7
2016-03-02	27	0	1	0	1	0	0	0	0	0	0	0	7
2016-03-02	27	0	1	0	0	1	0	0	0	0	0	0	7
2016-03-02	27	0	1	0	0	0	1	0	0	0	0	0	7
2016-03-02	28	1	0	1	0	0	0	0	0	0	5	0	0
2016-03-02	28	1	0	0	1	0	0	0	0	0	5	0	0
2016-03-02	28	1	0	0	0	1	0	0	0	4	0	0	0
2016-03-02	28	1	0	0	0	0	1	0	3	0	0	0	0
2016-03-02	28	0	1	1	0	0	0	0	0	0	0	0	7
2016-03-02	28	0	1	0	1	0	0	0	0	0	0	0	7
2016-03-02	28	0	1	0	0	1	0	0	3	0	0	0	0
2016-03-02	28	0	1	0	0	0	1	0	3	0	0	0	0
2016-03-02	29	1	0	1	0	0	0	0	0	0	0	0	7
2016-03-02	29	1	0	0	1	0	0	0	3	0	0	0	0
2016-03-02	29	1	0	0	0	1	0	0	0	0	0	6	0
2016-03-02	29	1	0	0	0	0	1	0	0	0	0	0	7
2016-03-02	29	0	1	1	0	0	0	0	0	4	0	0	0
2016-03-02	29	0	1	0	1	0	0	0	0	0	5	0	0
2016-03-02	29	0	1	0	0	1	0	0	0	4	0	0	0
2016-03-02	29	0	1	0	0	0	1	2	0	0	0	0	0
2016-03-02	30	1	0	1	0	0	0	0	3	0	0	0	0
2016-03-02	30	1	0	0	1	0	0	0	0	4	0	0	0
2016-03-02	30	1	0	0	0	1	0	0	0	4	0	0	0
2016-03-02	30	1	0	0	0	0	1	0	0	4	0	0	0
2016-03-02	30	0	1	1	0	0	0	0	0	0	5	0	0
2016-03-02	30	0	1	0	1	0	0	0	0	0	0	0	7
2016-03-02	30	0	1	0	0	1	0	0	0	4	0	0	0
2016-03-02	30	0	1	0	0	0	1	0	0	0	0	0	7
2016-03-02	31	1	0	1	0	0	0	0	3	0	0	0	0
2016-03-02	31	1	0	0	1	0	0	0	3	0	0	0	0
2016-03-02	31	1	0	0	0	1	0	0	0	0	0	0	7
2016-03-02	31	1	0	0	0	0	1	0	0	0	0	0	7
2016-03-02	31	0	1	1	0	0	0	0	3	0	0	0	0
2016-03-02	31	0	1	0	1	0	0	0	0	0	5	0	0
2016-03-02	31	0	1	0	0	1	0	0	0	4	0	0	0
2016-03-02	31	0	1	0	0	0	1	0	0	0	0	0	7
2016-03-02	32	1	0	1	0	0	0	0	3	0	0	0	0
2016-03-02	32	1	0	0	1	0	0	0	3	0	0	0	0
2016-03-02	32	1	0	0	0	1	0	0	3	0	0	0	0
2016-03-02	32	1	0	0	0	0	1	0	3	0	0	0	0
2016-03-02	32	0	1	1	0	0	0	0	0	4	0	0	0
2016-03-02	32	0	1	0	1	0	0	0	0	0	5	0	0
2016-03-02	32	0	1	0	0	1	0	0	0	4	0	0	0
2016-03-02	32	0	1	0	0	0	1	0	0	4	0	0	0
2016-03-02	33	1	0	1	0	0	0	0	3	0	0	0	0
2016-03-02	33	1	0	0	1	0	0	0	3	0	0	0	0
2016-03-02	33	1	0	0	0	1	0	0	0	4	0	0	0
2016-03-02	33	1	0	0	0	0	1	0	0	4	0	0	0
2016-03-02	33	0	1	1	0	0	0	0	3	0	0	0	0
2016-03-02	33	0	1	0	1	0	0	0	0	4	0	0	0
2016-03-02	33	0	1	0	0	1	0	0	0	0	0	0	7
2016-03-02	33	0	1	0	0	0	1	0	0	0	0	0	7
2016-03-02	34	1	0	1	0	0	0	0	0	0	0	0	7
2016-03-02	34	1	0	0	1	0	0	0	0	0	5	0	0
2016-03-02	34	1	0	0	0	1	0	0	3	0	0	0	0
2016-03-02	34	1	0	0	0	0	1	0	0	4	0	0	0
2016-03-02	34	0	1	1	0	0	0	0	0	0	0	0	7
2016-03-02	34	0	1	0	1	0	0	2	0	0	0	0	0
2016-03-02	34	0	1	0	0	1	0	0	3	0	0	0	0
2016-03-02	34	0	1	0	0	0	1	0	3	0	0	0	0
2016-03-02	35	1	0	1	0	0	0	0	0	4	0	0	0
2016-03-02	35	1	0	0	1	0	0	0	0	0	0	0	7
2016-03-02	35	1	0	0	0	1	0	2	0	0	0	0	0
2016-03-02	35	1	0	0	0	0	1	0	3	0	0	0	0
2016-03-02	35	0	1	1	0	0	0	0	0	0	0	0	7
2016-03-02	35	0	1	0	1	0	0	0	0	4	0	0	0
2016-03-02	35	0	1	0	0	1	0	0	0	4	0	0	0
2016-03-02	35	0	1	0	0	0	1	0	0	0	5	0	0
2016-03-02	36	1	0	1	0	0	0	0	0	0	0	0	7
2016-03-02	36	1	0	0	1	0	0	0	0	0	0	0	7
2016-03-02	36	1	0	0	0	1	0	0	3	0	0	0	0
2016-03-02	36	1	0	0	0	0	1	0	0	4	0	0	0
2016-03-02	36	0	1	1	0	0	0	0	0	0	0	0	7
2016-03-02	36	0	1	0	1	0	0	0	0	0	0	0	7
2016-03-02	36	0	1	0	0	1	0	0	3	0	0	0	0
2016-03-02	36	0	1	0	0	0	1	0	0	0	5	0	0
2016-03-02	37	1	0	1	0	0	0	0	3	0	0	0	0
2016-03-02	37	1	0	0	1	0	0	0	3	0	0	0	0
2016-03-02	37	1	0	0	0	1	0	0	3	0	0	0	0
2016-03-02	37	1	0	0	0	0	1	0	0	4	0	0	0
2016-03-02	37	0	1	1	0	0	0	0	0	4	0	0	0
2016-03-02	37	0	1	0	1	0	0	0	0	4	0	0	0
2016-03-02	37	0	1	0	0	1	0	0	3	0	0	0	0
2016-03-02	37	0	1	0	0	0	1	0	0	4	0	0	0
2016-03-02	38	1	0	1	0	0	0	0	3	0	0	0	0
2016-03-02	38	1	0	0	1	0	0	0	0	0	0	0	7
2016-03-02	38	1	0	0	0	1	0	2	0	0	0	0	0
2016-03-02	38	1	0	0	0	0	1	0	3	0	0	0	0
2016-03-02	38	0	1	1	0	0	0	0	3	0	0	0	0
2016-03-02	38	0	1	0	1	0	0	0	0	0	0	0	7
2016-03-02	38	0	1	0	0	1	0	0	3	0	0	0	0
2016-03-02	38	0	1	0	0	0	1	0	0	4	0	0	0
2016-03-02	39	1	0	1	0	0	0	0	0	0	0	0	7
2016-03-02	39	1	0	0	1	0	0	0	0	4	0	0	0
2016-03-02	39	1	0	0	0	1	0	0	3	0	0	0	0
2016-03-02	39	1	0	0	0	0	1	0	0	4	0	0	0
2016-03-02	39	0	1	1	0	0	0	0	0	4	0	0	0
2016-03-02	39	0	1	0	1	0	0	2	0	0	0	0	0
2016-03-02	39	0	1	0	0	1	0	0	3	0	0	0	0
2016-03-02	39	0	1	0	0	0	1	0	0	4	0	0	0
2016-03-02	40	1	0	1	0	0	0	0	0	4	0	0	0
2016-03-02	40	1	0	0	1	0	0	0	0	0	0	0	7
2016-03-02	40	1	0	0	0	1	0	0	0	4	0	0	0
2016-03-02	40	1	0	0	0	0	1	0	0	4	0	0	0
2016-03-02	40	0	1	1	0	0	0	0	0	0	0	0	7
2016-03-02	40	0	1	0	1	0	0	0	0	4	0	0	0
2016-03-02	40	0	1	0	0	1	0	0	3	0	0	0	0
2016-03-02	40	0	1	0	0	0	1	0	3	0	0	0	0
2016-03-02	41	1	0	1	0	0	0	0	0	0	0	0	7
2016-03-02	41	1	0	0	1	0	0	0	0	4	0	0	0
2016-03-02	41	1	0	0	0	1	0	0	0	0	0	0	7
2016-03-02	41	1	0	0	0	0	1	0	0	4	0	0	0
2016-03-02	41	0	1	1	0	0	0	0	0	0	0	0	7
2016-03-02	41	0	1	0	1	0	0	0	0	0	0	0	7
2016-03-02	41	0	1	0	0	1	0	0	0	0	0	0	7
2016-03-02	41	0	1	0	0	0	1	0	0	0	0	0	7
2016-03-02	42	1	0	1	0	0	0	0	0	0	5	0	0
2016-03-02	42	1	0	0	1	0	0	0	0	4	0	0	0
2016-03-02	42	1	0	0	0	1	0	0	0	0	0	0	7
2016-03-02	42	1	0	0	0	0	1	0	3	0	0	0	0
2016-03-02	42	0	1	1	0	0	0	0	0	4	0	0	0
2016-03-02	42	0	1	0	1	0	0	0	0	4	0	0	0
2016-03-02	42	0	1	0	0	1	0	0	3	0	0	0	0
2016-03-02	42	0	1	0	0	0	1	0	0	0	0	0	7
2016-03-02	43	1	0	1	0	0	0	0	0	0	5	0	0
2016-03-02	43	1	0	0	1	0	0	0	0	0	0	0	7
2016-03-02	43	1	0	0	0	1	0	0	3	0	0	0	0
2016-03-02	43	1	0	0	0	0	1	0	0	4	0	0	0
2016-03-02	43	0	1	1	0	0	0	0	0	0	0	0	7
2016-03-02	43	0	1	0	1	0	0	0	0	0	0	0	7
2016-03-02	43	0	1	0	0	1	0	0	0	4	0	0	0
2016-03-02	43	0	1	0	0	0	1	0	3	0	0	0	0
2016-03-02	44	1	0	1	0	0	0	0	3	0	0	0	0
2016-03-02	44	1	0	0	1	0	0	0	0	0	0	0	7
2016-03-02	44	1	0	0	0	1	0	2	0	0	0	0	0
2016-03-02	44	1	0	0	0	0	1	2	0	0	0	0	0
2016-03-02	44	0	1	1	0	0	0	0	0	0	0	0	7
2016-03-02	44	0	1	0	1	0	0	0	0	4	0	0	0
2016-03-02	44	0	1	0	0	1	0	0	3	0	0	0	0
2016-03-02	44	0	1	0	0	0	1	0	0	0	0	0	7
2016-03-02	45	1	0	1	0	0	0	0	0	0	0	0	7
2016-03-02	45	1	0	0	1	0	0	0	0	0	0	0	7
2016-03-02	45	1	0	0	0	1	0	0	0	4	0	0	0
2016-03-02	45	1	0	0	0	0	1	0	3	0	0	0	0
2016-03-02	45	0	1	1	0	0	0	0	0	4	0	0	0
2016-03-02	45	0	1	0	1	0	0	0	3	0	0	0	0
2016-03-02	45	0	1	0	0	1	0	0	0	0	0	0	7
2016-03-02	45	0	1	0	0	0	1	2	0	0	0	0	0
2016-03-02	46	1	0	1	0	0	0	0	0	4	0	0	0
2016-03-02	46	1	0	0	1	0	0	0	0	0	0	0	7
2016-03-02	46	1	0	0	0	1	0	0	0	4	0	0	0
2016-03-02	46	1	0	0	0	0	1	0	0	4	0	0	0
2016-03-02	46	0	1	1	0	0	0	0	0	0	0	0	7
2016-03-02	46	0	1	0	1	0	0	0	0	0	0	0	7
2016-03-02	46	0	1	0	0	1	0	0	0	4	0	0	0
2016-03-02	46	0	1	0	0	0	1	0	0	4	0	0	0
2016-03-02	47	1	0	1	0	0	0	0	0	0	5	0	0
2016-03-02	47	1	0	0	1	0	0	0	0	0	0	0	7
2016-03-02	47	1	0	0	0	1	0	0	3	0	0	0	0
2016-03-02	47	1	0	0	0	0	1	0	0	4	0	0	0
2016-03-02	47	0	1	1	0	0	0	0	0	4	0	0	0
2016-03-02	47	0	1	0	1	0	0	0	0	4	0	0	0
2016-03-02	47	0	1	0	0	1	0	0	0	0	0	0	7
2016-03-02	47	0	1	0	0	0	1	0	0	0	0	6	0
2016-03-02	48	1	0	1	0	0	0	0	0	0	0	0	7
2016-03-02	48	1	0	0	1	0	0	0	0	4	0	0	0
2016-03-02	48	1	0	0	0	1	0	0	0	4	0	0	0
2016-03-02	48	1	0	0	0	0	1	0	0	4	0	0	0
2016-03-02	48	0	1	1	0	0	0	0	0	0	0	0	7
2016-03-02	48	0	1	0	1	0	0	0	0	0	0	0	7
2016-03-02	48	0	1	0	0	1	0	0	0	4	0	0	0
2016-03-02	48	0	1	0	0	0	1	0	0	4	0	0	0
2016-03-02	49	1	0	1	0	0	0	0	0	0	5	0	0
2016-03-02	49	1	0	0	1	0	0	0	3	0	0	0	0
2016-03-02	49	1	0	0	0	1	0	2	0	0	0	0	0
2016-03-02	49	1	0	0	0	0	1	0	3	0	0	0	0
2016-03-02	49	0	1	1	0	0	0	0	0	0	0	0	7
2016-03-02	49	0	1	0	1	0	0	0	0	0	0	0	7
2016-03-02	49	0	1	0	0	1	0	0	0	4	0	0	0
2016-03-02	49	0	1	0	0	0	1	0	0	4	0	0	0
2016-03-02	50	1	0	1	0	0	0	0	3	0	0	0	0
2016-03-02	50	1	0	0	1	0	0	0	0	0	0	0	7
2016-03-02	50	1	0	0	0	1	0	0	3	0	0	0	0
2016-03-02	50	1	0	0	0	0	1	0	0	0	0	0	7
2016-03-02	50	0	1	1	0	0	0	0	0	4	0	0	0
2016-03-02	50	0	1	0	1	0	0	0	0	4	0	0	0
2016-03-02	50	0	1	0	0	1	0	0	0	4	0	0	0
2016-03-02	50	0	1	0	0	0	1	0	3	0	0	0	0
2016-03-02	51	1	0	1	0	0	0	2	0	0	0	0	0
2016-03-02	51	1	0	0	1	0	0	0	3	0	0	0	0
2016-03-02	51	1	0	0	0	1	0	0	3	0	0	0	0
2016-03-02	51	1	0	0	0	0	1	0	3	0	0	0	0
2016-03-02	51	0	1	1	0	0	0	0	0	0	0	0	7
2016-03-02	51	0	1	0	1	0	0	0	0	4	0	0	0
2016-03-02	51	0	1	0	0	1	0	0	3	0	0	0	0
2016-03-02	51	0	1	0	0	0	1	0	0	4	0	0	0
2016-03-02	52	1	0	1	0	0	0	2	0	0	0	0	0
2016-03-02	52	1	0	0	1	0	0	0	3	0	0	0	0
2016-03-02	52	1	0	0	0	1	0	0	3	0	0	0	0
2016-03-02	52	1	0	0	0	0	1	0	0	4	0	0	0
2016-03-02	52	0	1	1	0	0	0	0	0	4	0	0	0
2016-03-02	52	0	1	0	1	0	0	0	0	4	0	0	0
2016-03-02	52	0	1	0	0	1	0	0	0	4	0	0	0
2016-03-02	52	0	1	0	0	0	1	0	0	4	0	0	0
2016-03-02	53	1	0	1	0	0	0	0	0	0	0	0	7
2016-03-02	53	1	0	0	1	0	0	0	0	0	5	0	0
2016-03-02	53	1	0	0	0	1	0	0	3	0	0	0	0
2016-03-02	53	1	0	0	0	0	1	0	0	4	0	0	0
2016-03-02	53	0	1	1	0	0	0	0	0	4	0	0	0
2016-03-02	53	0	1	0	1	0	0	0	0	0	5	0	0
2016-03-02	53	0	1	0	0	1	0	0	0	4	0	0	0
2016-03-02	53	0	1	0	0	0	1	0	3	0	0	0	0
2016-03-02	54	1	0	1	0	0	0	0	3	0	0	0	0
2016-03-02	54	1	0	0	1	0	0	0	0	4	0	0	0
2016-03-02	54	1	0	0	0	1	0	0	0	4	0	0	0
2016-03-02	54	1	0	0	0	0	1	0	0	0	5	0	0
2016-03-02	54	0	1	1	0	0	0	0	3	0	0	0	0
2016-03-02	54	0	1	0	1	0	0	0	0	0	0	0	7
2016-03-02	54	0	1	0	0	1	0	0	0	0	0	0	7
2016-03-02	54	0	1	0	0	0	1	0	3	0	0	0	0
2016-03-02	55	1	0	1	0	0	0	0	0	0	0	0	7
2016-03-02	55	1	0	0	1	0	0	0	0	0	0	0	7
2016-03-02	55	1	0	0	0	1	0	0	0	4	0	0	0
2016-03-02	55	1	0	0	0	0	1	0	3	0	0	0	0
2016-03-02	55	0	1	1	0	0	0	0	0	4	0	0	0
2016-03-02	55	0	1	0	1	0	0	0	0	0	0	0	7
2016-03-02	55	0	1	0	0	1	0	0	0	0	0	0	7
2016-03-02	55	0	1	0	0	0	1	0	0	4	0	0	0
2016-03-02	56	1	0	1	0	0	0	0	0	0	0	0	7
2016-03-02	56	1	0	0	1	0	0	0	3	0	0	0	0
2016-03-02	56	1	0	0	0	1	0	2	0	0	0	0	0
2016-03-02	56	1	0	0	0	0	1	0	3	0	0	0	0
2016-03-02	56	0	1	1	0	0	0	0	3	0	0	0	0
2016-03-02	56	0	1	0	1	0	0	0	3	0	0	0	0
2016-03-02	56	0	1	0	0	1	0	0	0	4	0	0	0
2016-03-02	56	0	1	0	0	0	1	0	3	0	0	0	0
2016-03-02	57	1	0	1	0	0	0	0	0	0	0	0	7
2016-03-02	57	1	0	0	1	0	0	0	0	4	0	0	0
2016-03-02	57	1	0	0	0	1	0	0	0	4	0	0	0
2016-03-02	57	1	0	0	0	0	1	0	0	4	0	0	0
2016-03-02	57	0	1	1	0	0	0	0	0	0	0	0	7
2016-03-02	57	0	1	0	1	0	0	0	0	0	0	0	7
2016-03-02	57	0	1	0	0	1	0	0	3	0	0	0	0
2016-03-02	57	0	1	0	0	0	1	0	3	0	0	0	0
2016-03-02	58	1	0	1	0	0	0	0	0	0	5	0	0
2016-03-02	58	1	0	0	1	0	0	0	0	4	0	0	0
2016-03-02	58	1	0	0	0	1	0	0	0	4	0	0	0
2016-03-02	58	1	0	0	0	0	1	0	0	4	0	0	0
2016-03-02	58	0	1	1	0	0	0	0	0	4	0	0	0
2016-03-02	58	0	1	0	1	0	0	0	0	0	0	0	7
2016-03-02	58	0	1	0	0	1	0	0	0	0	5	0	0
2016-03-02	58	0	1	0	0	0	1	0	0	0	5	0	0
2016-03-02	59	1	0	1	0	0	0	0	0	4	0	0	0
2016-03-02	59	1	0	0	1	0	0	0	3	0	0	0	0
2016-03-02	59	1	0	0	0	1	0	0	3	0	0	0	0
2016-03-02	59	1	0	0	0	0	1	0	3	0	0	0	0
2016-03-02	59	0	1	1	0	0	0	0	0	0	0	0	7
2016-03-02	59	0	1	0	1	0	0	0	0	0	0	0	7
2016-03-02	59	0	1	0	0	1	0	0	3	0	0	0	0
2016-03-02	59	0	1	0	0	0	1	0	0	4	0	0	0
2016-03-02	60	1	0	1	0	0	0	0	0	0	0	0	7
2016-03-02	60	1	0	0	1	0	0	0	0	0	5	0	0
2016-03-02	60	1	0	0	0	1	0	2	0	0	0	0	0
2016-03-02	60	1	0	0	0	0	1	0	0	4	0	0	0
2016-03-02	60	0	1	1	0	0	0	0	0	0	0	0	7
2016-03-02	60	0	1	0	1	0	0	0	0	0	0	0	7
2016-03-02	60	0	1	0	0	1	0	0	0	0	0	0	7
2016-03-02	60	0	1	0	0	0	1	0	0	0	0	0	7
2016-03-02	61	1	0	1	0	0	0	0	0	0	0	0	7
2016-03-02	61	1	0	0	1	0	0	0	0	0	0	0	7
2016-03-02	61	1	0	0	0	1	0	2	0	0	0	0	0
2016-03-02	61	1	0	0	0	0	1	0	3	0	0	0	0
2016-03-02	61	0	1	1	0	0	0	0	0	0	0	0	7
2016-03-02	61	0	1	0	1	0	0	0	0	4	0	0	0
2016-03-02	61	0	1	0	0	1	0	0	0	4	0	0	0
2016-03-02	61	0	1	0	0	0	1	0	3	0	0	0	0
2016-03-02	62	1	0	1	0	0	0	0	0	4	0	0	0
2016-03-02	62	1	0	0	1	0	0	0	0	4	0	0	0
2016-03-02	62	1	0	0	0	1	0	0	3	0	0	0	0
2016-03-02	62	1	0	0	0	0	1	0	0	4	0	0	0
2016-03-02	62	0	1	1	0	0	0	0	0	4	0	0	0
2016-03-02	62	0	1	0	1	0	0	0	3	0	0	0	0
2016-03-02	62	0	1	0	0	1	0	0	3	0	0	0	0
2016-03-02	62	0	1	0	0	0	1	0	3	0	0	0	0
2016-03-02	63	1	0	1	0	0	0	0	0	4	0	0	0
2016-03-02	63	1	0	0	1	0	0	0	0	0	5	0	0
2016-03-02	63	1	0	0	0	1	0	0	0	4	0	0	0
2016-03-02	63	1	0	0	0	0	1	0	3	0	0	0	0
2016-03-02	63	0	1	1	0	0	0	0	0	0	0	0	7
2016-03-02	63	0	1	0	1	0	0	0	0	0	0	0	7
2016-03-02	63	0	1	0	0	1	0	0	3	0	0	0	0
2016-03-02	63	0	1	0	0	0	1	0	0	4	0	0	0
2016-03-02	64	1	0	1	0	0	0	0	0	4	0	0	0
2016-03-02	64	1	0	0	1	0	0	0	0	4	0	0	0
2016-03-02	64	1	0	0	0	1	0	0	3	0	0	0	0
2016-03-02	64	1	0	0	0	0	1	0	0	4	0	0	0
2016-03-02	64	0	1	1	0	0	0	0	3	0	0	0	0
2016-03-02	64	0	1	0	1	0	0	0	0	0	0	0	7
2016-03-02	64	0	1	0	0	1	0	0	3	0	0	0	0
2016-03-02	64	0	1	0	0	0	1	0	3	0	0	0	0
2016-03-02	65	1	0	1	0	0	0	0	0	0	5	0	0
2016-03-02	65	1	0	0	1	0	0	0	0	0	0	0	7
2016-03-02	65	1	0	0	0	1	0	0	0	4	0	0	0
2016-03-02	65	1	0	0	0	0	1	0	3	0	0	0	0
2016-03-02	65	0	1	1	0	0	0	0	0	0	5	0	0
2016-03-02	65	0	1	0	1	0	0	0	0	4	0	0	0
2016-03-02	65	0	1	0	0	1	0	2	0	0	0	0	0
2016-03-02	65	0	1	0	0	0	1	0	3	0	0	0	0
2016-03-02	66	1	0	1	0	0	0	0	0	0	0	0	7
2016-03-02	66	1	0	0	1	0	0	0	3	0	0	0	0
2016-03-02	66	1	0	0	0	1	0	0	0	0	5	0	0
2016-03-02	66	1	0	0	0	0	1	0	3	0	0	0	0
2016-03-02	66	0	1	1	0	0	0	0	0	4	0	0	0
2016-03-02	66	0	1	0	1	0	0	0	0	0	0	0	7
2016-03-02	66	0	1	0	0	1	0	0	3	0	0	0	0
2016-03-02	66	0	1	0	0	0	1	0	0	4	0	0	0
2016-03-02	67	1	0	1	0	0	0	0	3	0	0	0	0
2016-03-02	67	1	0	0	1	0	0	0	0	0	0	6	0
2016-03-02	67	1	0	0	0	1	0	0	0	4	0	0	0
2016-03-02	67	1	0	0	0	0	1	0	0	0	0	6	0
2016-03-02	67	0	1	1	0	0	0	0	0	0	0	0	7
2016-03-02	67	0	1	0	1	0	0	0	0	4	0	0	0
2016-03-02	67	0	1	0	0	1	0	0	0	4	0	0	0
2016-03-02	67	0	1	0	0	0	1	0	3	0	0	0	0
2016-03-02	68	1	0	1	0	0	0	0	0	4	0	0	0
2016-03-02	68	1	0	0	1	0	0	0	0	0	0	0	7
2016-03-02	68	1	0	0	0	1	0	0	0	4	0	0	0
2016-03-02	68	1	0	0	0	0	1	0	0	4	0	0	0
2016-03-02	68	0	1	1	0	0	0	0	3	0	0	0	0
2016-03-02	68	0	1	0	1	0	0	2	0	0	0	0	0
2016-03-02	68	0	1	0	0	1	0	0	0	0	0	0	7
2016-03-02	68	0	1	0	0	0	1	0	3	0	0	0	0
2016-03-02	69	1	0	1	0	0	0	0	0	4	0	0	0
2016-03-02	69	1	0	0	1	0	0	0	0	4	0	0	0
2016-03-02	69	1	0	0	0	1	0	0	0	0	0	0	7
2016-03-02	69	1	0	0	0	0	1	0	0	4	0	0	0
2016-03-02	69	0	1	1	0	0	0	0	3	0	0	0	0
2016-03-02	69	0	1	0	1	0	0	0	3	0	0	0	0
2016-03-02	69	0	1	0	0	1	0	0	0	4	0	0	0
2016-03-02	69	0	1	0	0	0	1	0	0	0	0	0	7
2016-03-02	70	1	0	1	0	0	0	2	0	0	0	0	0
2016-03-02	70	1	0	0	1	0	0	0	3	0	0	0	0
2016-03-02	70	1	0	0	0	1	0	2	0	0	0	0	0
2016-03-02	70	1	0	0	0	0	1	0	0	4	0	0	0
2016-03-02	70	0	1	1	0	0	0	0	0	4	0	0	0
2016-03-02	70	0	1	0	1	0	0	2	0	0	0	0	0
2016-03-02	70	0	1	0	0	1	0	0	0	4	0	0	0
2016-03-02	70	0	1	0	0	0	1	2	0	0	0	0	0
2016-03-02	71	1	0	1	0	0	0	0	3	0	0	0	0
2016-03-02	71	1	0	0	1	0	0	0	3	0	0	0	0
2016-03-02	71	1	0	0	0	1	0	0	3	0	0	0	0
2016-03-02	71	1	0	0	0	0	1	0	0	4	0	0	0
2016-03-02	71	0	1	1	0	0	0	0	0	0	0	0	7
2016-03-02	71	0	1	0	1	0	0	0	0	4	0	0	0
2016-03-02	71	0	1	0	0	1	0	0	3	0	0	0	0
2016-03-02	71	0	1	0	0	0	1	2	0	0	0	0	0
2016-03-02	72	1	0	1	0	0	0	0	3	0	0	0	0
2016-03-02	72	1	0	0	1	0	0	0	0	0	0	0	7
2016-03-02	72	1	0	0	0	1	0	0	0	4	0	0	0
2016-03-02	72	1	0	0	0	0	1	0	0	4	0	0	0
2016-03-02	72	0	1	1	0	0	0	2	0	0	0	0	0
2016-03-02	72	0	1	0	1	0	0	0	3	0	0	0	0
2016-03-02	72	0	1	0	0	1	0	0	3	0	0	0	0
2016-03-02	72	0	1	0	0	0	1	0	0	0	0	0	7
2016-03-02	73	1	0	1	0	0	0	0	0	4	0	0	0
2016-03-02	73	1	0	0	1	0	0	0	0	0	5	0	0
2016-03-02	73	1	0	0	0	1	0	0	0	4	0	0	0
2016-03-02	73	1	0	0	0	0	1	0	3	0	0	0	0
2016-03-02	73	0	1	1	0	0	0	0	0	0	5	0	0
2016-03-02	73	0	1	0	1	0	0	0	3	0	0	0	0
2016-03-02	73	0	1	0	0	1	0	0	3	0	0	0	0
2016-03-02	73	0	1	0	0	0	1	0	0	4	0	0	0
2016-03-02	74	1	0	1	0	0	0	0	0	0	0	0	7
2016-03-02	74	1	0	0	1	0	0	0	3	0	0	0	0
2016-03-02	74	1	0	0	0	1	0	2	0	0	0	0	0
2016-03-02	74	1	0	0	0	0	1	2	0	0	0	0	0
2016-03-02	74	0	1	1	0	0	0	0	0	0	5	0	0
2016-03-02	74	0	1	0	1	0	0	0	3	0	0	0	0
2016-03-02	74	0	1	0	0	1	0	0	0	4	0	0	0
2016-03-02	74	0	1	0	0	0	1	0	0	4	0	0	0
2016-03-02	75	1	0	1	0	0	0	0	0	0	5	0	0
2016-03-02	75	1	0	0	1	0	0	0	0	0	0	0	7
2016-03-02	75	1	0	0	0	1	0	0	0	0	0	0	7
2016-03-02	75	1	0	0	0	0	1	2	0	0	0	0	0
2016-03-02	75	0	1	1	0	0	0	0	3	0	0	0	0
2016-03-02	75	0	1	0	1	0	0	0	0	4	0	0	0
2016-03-02	75	0	1	0	0	1	0	0	0	4	0	0	0
2016-03-02	75	0	1	0	0	0	1	0	3	0	0	0	0
2016-03-02	76	1	0	1	0	0	0	0	0	4	0	0	0
2016-03-02	76	1	0	0	1	0	0	2	0	0	0	0	0
2016-03-02	76	1	0	0	0	1	0	0	3	0	0	0	0
2016-03-02	76	1	0	0	0	0	1	0	3	0	0	0	0
2016-03-02	76	0	1	1	0	0	0	0	3	0	0	0	0
2016-03-02	76	0	1	0	1	0	0	0	3	0	0	0	0
2016-03-02	76	0	1	0	0	1	0	0	3	0	0	0	0
2016-03-02	76	0	1	0	0	0	1	0	0	4	0	0	0
2016-03-02	77	1	0	1	0	0	0	0	0	0	5	0	0
2016-03-02	77	1	0	0	1	0	0	0	0	4	0	0	0
2016-03-02	77	1	0	0	0	1	0	0	3	0	0	0	0
2016-03-02	77	1	0	0	0	0	1	0	0	4	0	0	0
2016-03-02	77	0	1	1	0	0	0	0	0	0	0	0	7
2016-03-02	77	0	1	0	1	0	0	0	0	0	0	0	7
2016-03-02	77	0	1	0	0	1	0	0	0	0	0	0	7
2016-03-02	77	0	1	0	0	0	1	2	0	0	0	0	0
2016-03-02	78	1	0	1	0	0	0	0	0	0	0	0	7
2016-03-02	78	1	0	0	1	0	0	0	0	4	0	0	0
2016-03-02	78	1	0	0	0	1	0	0	3	0	0	0	0
2016-03-02	78	1	0	0	0	0	1	0	3	0	0	0	0
2016-03-02	78	0	1	1	0	0	0	0	0	0	0	0	7
2016-03-02	78	0	1	0	1	0	0	0	3	0	0	0	0
2016-03-02	78	0	1	0	0	1	0	0	3	0	0	0	0
2016-03-02	78	0	1	0	0	0	1	0	3	0	0	0	0
2016-03-02	79	1	0	1	0	0	0	0	3	0	0	0	0
2016-03-02	79	1	0	0	1	0	0	0	0	0	0	0	7
2016-03-02	79	1	0	0	0	1	0	0	0	0	0	0	7
2016-03-02	79	1	0	0	0	0	1	0	0	0	0	0	7
2016-03-02	79	0	1	1	0	0	0	0	0	0	0	0	7
2016-03-02	79	0	1	0	1	0	0	0	0	4	0	0	0
2016-03-02	79	0	1	0	0	1	0	0	0	0	0	0	7
2016-03-02	79	0	1	0	0	0	1	0	3	0	0	0	0
2016-03-02	80	1	0	1	0	0	0	0	3	0	0	0	0
2016-03-02	80	1	0	0	1	0	0	0	0	4	0	0	0
2016-03-02	80	1	0	0	0	1	0	2	0	0	0	0	0
2016-03-02	80	1	0	0	0	0	1	0	3	0	0	0	0
2016-03-02	80	0	1	1	0	0	0	0	0	4	0	0	0
2016-03-02	80	0	1	0	1	0	0	0	3	0	0	0	0
2016-03-02	80	0	1	0	0	1	0	0	0	0	0	0	7
2016-03-02	80	0	1	0	0	0	1	0	0	4	0	0	0
2016-03-02	81	1	0	1	0	0	0	0	0	0	0	0	7
2016-03-02	81	1	0	0	1	0	0	0	0	4	0	0	0
2016-03-02	81	1	0	0	0	1	0	0	3	0	0	0	0
2016-03-02	81	1	0	0	0	0	1	0	0	0	0	0	7
2016-03-02	81	0	1	1	0	0	0	0	3	0	0	0	0
2016-03-02	81	0	1	0	1	0	0	0	0	0	0	0	7
2016-03-02	81	0	1	0	0	1	0	0	0	0	0	0	7
2016-03-02	81	0	1	0	0	0	1	0	0	4	0	0	0
2016-03-02	82	1	0	1	0	0	0	0	0	4	0	0	0
2016-03-02	82	1	0	0	1	0	0	0	0	4	0	0	0
2016-03-02	82	1	0	0	0	1	0	0	0	0	0	0	7
2016-03-02	82	1	0	0	0	0	1	0	0	0	0	0	7
2016-03-02	82	0	1	1	0	0	0	0	0	0	0	0	7
2016-03-02	82	0	1	0	1	0	0	0	0	0	0	0	7
2016-03-02	82	0	1	0	0	1	0	0	0	0	0	0	7
2016-03-02	82	0	1	0	0	0	1	0	0	0	0	0	7
2016-03-02	83	1	0	1	0	0	0	0	0	4	0	0	0
2016-03-02	83	1	0	0	1	0	0	0	3	0	0	0	0
2016-03-02	83	1	0	0	0	1	0	0	0	4	0	0	0
2016-03-02	83	1	0	0	0	0	1	0	3	0	0	0	0
2016-03-02	83	0	1	1	0	0	0	0	0	0	0	0	7
2016-03-02	83	0	1	0	1	0	0	0	0	0	0	0	7
2016-03-02	83	0	1	0	0	1	0	0	0	0	0	0	7
2016-03-02	83	0	1	0	0	0	1	0	0	4	0	0	0
2016-03-02	84	1	0	1	0	0	0	0	3	0	0	0	0
2016-03-02	84	1	0	0	1	0	0	0	0	0	0	0	7
2016-03-02	84	1	0	0	0	1	0	0	3	0	0	0	0
2016-03-02	84	1	0	0	0	0	1	0	3	0	0	0	0
2016-03-02	84	0	1	1	0	0	0	0	0	0	0	0	7
2016-03-02	84	0	1	0	1	0	0	0	0	4	0	0	0
2016-03-02	84	0	1	0	0	1	0	0	0	0	0	0	7
2016-03-02	84	0	1	0	0	0	1	0	0	4	0	0	0
2016-03-02	85	1	0	1	0	0	0	0	0	0	0	0	7
2016-03-02	85	1	0	0	1	0	0	0	0	0	0	0	7
2016-03-02	85	1	0	0	0	1	0	0	0	0	5	0	0
2016-03-02	85	1	0	0	0	0	1	0	3	0	0	0	0
2016-03-02	85	0	1	1	0	0	0	0	3	0	0	0	0
2016-03-02	85	0	1	0	1	0	0	0	0	4	0	0	0
2016-03-02	85	0	1	0	0	1	0	0	0	0	0	0	7
2016-03-02	85	0	1	0	0	0	1	0	3	0	0	0	0
2016-03-02	86	1	0	1	0	0	0	0	0	4	0	0	0
2016-03-02	86	1	0	0	1	0	0	2	0	0	0	0	0
2016-03-02	86	1	0	0	0	1	0	0	3	0	0	0	0
2016-03-02	86	1	0	0	0	0	1	2	0	0	0	0	0
2016-03-02	86	0	1	1	0	0	0	0	0	0	0	0	7
2016-03-02	86	0	1	0	1	0	0	0	0	0	0	0	7
2016-03-02	86	0	1	0	0	1	0	0	3	0	0	0	0
2016-03-02	86	0	1	0	0	0	1	0	0	4	0	0	0
2016-03-02	87	1	0	1	0	0	0	0	0	0	0	0	7
2016-03-02	87	1	0	0	1	0	0	0	0	0	0	0	7
2016-03-02	87	1	0	0	0	1	0	0	0	0	0	6	0
2016-03-02	87	1	0	0	0	0	1	0	0	4	0	0	0
2016-03-02	87	0	1	1	0	0	0	0	0	4	0	0	0
2016-03-02	87	0	1	0	1	0	0	0	0	0	0	0	7
2016-03-02	87	0	1	0	0	1	0	0	0	0	0	0	7
2016-03-02	87	0	1	0	0	0	1	0	3	0	0	0	0
2016-03-02	88	1	0	1	0	0	0	0	0	4	0	0	0
2016-03-02	88	1	0	0	1	0	0	0	0	0	0	0	7
2016-03-02	88	1	0	0	0	1	0	0	0	4	0	0	0
2016-03-02	88	1	0	0	0	0	1	0	3	0	0	0	0
2016-03-02	88	0	1	1	0	0	0	0	3	0	0	0	0
2016-03-02	88	0	1	0	1	0	0	0	0	0	0	0	7
2016-03-02	88	0	1	0	0	1	0	0	0	0	5	0	0
2016-03-02	88	0	1	0	0	0	1	0	0	4	0	0	0
2016-03-02	89	1	0	1	0	0	0	0	0	4	0	0	0
2016-03-02	89	1	0	0	1	0	0	0	0	4	0	0	0
2016-03-02	89	1	0	0	0	1	0	0	3	0	0	0	0
2016-03-02	89	1	0	0	0	0	1	0	0	4	0	0	0
2016-03-02	89	0	1	1	0	0	0	0	3	0	0	0	0
2016-03-02	89	0	1	0	1	0	0	0	3	0	0	0	0
2016-03-02	89	0	1	0	0	1	0	0	3	0	0	0	0
2016-03-02	89	0	1	0	0	0	1	0	3	0	0	0	0
2016-03-02	90	1	0	1	0	0	0	0	0	4	0	0	0
2016-03-02	90	1	0	0	1	0	0	0	3	0	0	0	0
2016-03-02	90	1	0	0	0	1	0	0	3	0	0	0	0
2016-03-02	90	1	0	0	0	0	1	0	3	0	0	0	0
2016-03-02	90	0	1	1	0	0	0	0	0	4	0	0	0
2016-03-02	90	0	1	0	1	0	0	0	0	0	0	0	7
2016-03-02	90	0	1	0	0	1	0	0	0	0	0	0	7
2016-03-02	90	0	1	0	0	0	1	0	3	0	0	0	0
2016-03-02	91	1	0	1	0	0	0	2	0	0	0	0	0
2016-03-02	91	1	0	0	1	0	0	0	0	4	0	0	0
2016-03-02	91	1	0	0	0	1	0	0	3	0	0	0	0
2016-03-02	91	1	0	0	0	0	1	0	0	4	0	0	0
2016-03-02	91	0	1	1	0	0	0	0	0	4	0	0	0
2016-03-02	91	0	1	0	1	0	0	0	0	4	0	0	0
2016-03-02	91	0	1	0	0	1	0	0	0	4	0	0	0
2016-03-02	91	0	1	0	0	0	1	0	3	0	0	0	0
2016-03-02	92	1	0	1	0	0	0	0	0	0	0	0	7
2016-03-02	92	1	0	0	1	0	0	0	0	0	0	0	7
2016-03-02	92	1	0	0	0	1	0	0	0	4	0	0	0
2016-03-02	92	1	0	0	0	0	1	0	0	0	0	0	7
2016-03-02	92	0	1	1	0	0	0	0	0	0	0	0	7
2016-03-02	92	0	1	0	1	0	0	0	0	0	0	0	7
2016-03-02	92	0	1	0	0	1	0	0	0	0	0	0	7
2016-03-02	92	0	1	0	0	0	1	0	0	4	0	0	0
2016-03-02	93	1	0	1	0	0	0	0	0	4	0	0	0
2016-03-02	93	1	0	0	1	0	0	0	0	0	0	0	7
2016-03-02	93	1	0	0	0	1	0	0	0	0	0	0	7
2016-03-02	93	1	0	0	0	0	1	0	0	4	0	0	0
2016-03-02	93	0	1	1	0	0	0	0	0	0	0	0	7
2016-03-02	93	0	1	0	1	0	0	2	0	0	0	0	0
2016-03-02	93	0	1	0	0	1	0	0	0	4	0	0	0
2016-03-02	93	0	1	0	0	0	1	0	0	0	5	0	0
2016-03-02	94	1	0	1	0	0	0	0	0	4	0	0	0
2016-03-02	94	1	0	0	1	0	0	0	0	4	0	0	0
2016-03-02	94	1	0	0	0	1	0	0	0	0	0	0	7
2016-03-02	94	1	0	0	0	0	1	0	0	4	0	0	0
2016-03-02	94	0	1	1	0	0	0	0	0	0	0	0	7
2016-03-02	94	0	1	0	1	0	0	0	0	4	0	0	0
2016-03-02	94	0	1	0	0	1	0	0	0	0	0	0	7
2016-03-02	94	0	1	0	0	0	1	0	0	0	0	0	7
2016-03-02	95	1	0	1	0	0	0	0	0	4	0	0	0
2016-03-02	95	1	0	0	1	0	0	0	0	0	0	0	7
2016-03-02	95	1	0	0	0	1	0	0	3	0	0	0	0
2016-03-02	95	1	0	0	0	0	1	0	0	4	0	0	0
2016-03-02	95	0	1	1	0	0	0	0	0	0	0	0	7
2016-03-02	95	0	1	0	1	0	0	0	0	0	0	0	7
2016-03-02	95	0	1	0	0	1	0	0	0	0	0	0	7
2016-03-02	95	0	1	0	0	0	1	0	0	0	0	0	7
2016-03-02	96	1	0	1	0	0	0	0	0	0	0	0	7
2016-03-02	96	1	0	0	1	0	0	0	0	4	0	0	0
2016-03-02	96	1	0	0	0	1	0	0	3	0	0	0	0
2016-03-02	96	1	0	0	0	0	1	0	3	0	0	0	0
2016-03-02	96	0	1	1	0	0	0	0	3	0	0	0	0
2016-03-02	96	0	1	0	1	0	0	0	3	0	0	0	0
2016-03-02	96	0	1	0	0	1	0	0	0	4	0	0	0
2016-03-02	96	0	1	0	0	0	1	0	3	0	0	0	0
2016-03-02	97	1	0	1	0	0	0	0	0	0	0	0	7
2016-03-02	97	1	0	0	1	0	0	0	0	0	5	0	0
2016-03-02	97	1	0	0	0	1	0	0	0	0	0	0	7
2016-03-02	97	1	0	0	0	0	1	0	0	0	0	0	7
2016-03-02	97	0	1	1	0	0	0	0	0	0	0	0	7
2016-03-02	97	0	1	0	1	0	0	0	3	0	0	0	0
2016-03-02	97	0	1	0	0	1	0	0	0	0	0	0	7
2016-03-02	97	0	1	0	0	0	1	0	0	4	0	0	0
2016-03-02	98	1	0	1	0	0	0	0	0	0	0	0	7
2016-03-02	98	1	0	0	1	0	0	0	0	4	0	0	0
2016-03-02	98	1	0	0	0	1	0	0	3	0	0	0	0
2016-03-02	98	1	0	0	0	0	1	0	3	0	0	0	0
2016-03-02	98	0	1	1	0	0	0	0	0	0	0	0	7
2016-03-02	98	0	1	0	1	0	0	0	3	0	0	0	0
2016-03-02	98	0	1	0	0	1	0	2	0	0	0	0	0
2016-03-02	98	0	1	0	0	0	1	0	0	0	0	0	7
2016-03-02	99	1	0	1	0	0	0	2	0	0	0	0	0
2016-03-02	99	1	0	0	1	0	0	0	0	0	0	0	7
2016-03-02	99	1	0	0	0	1	0	0	0	0	0	0	7
2016-03-02	99	1	0	0	0	0	1	0	3	0	0	0	0
2016-03-02	99	0	1	1	0	0	0	0	0	4	0	0	0
2016-03-02	99	0	1	0	1	0	0	0	0	0	0	0	7
2016-03-02	99	0	1	0	0	1	0	0	0	4	0	0	0
2016-03-02	99	0	1	0	0	0	1	0	0	4	0	0	0
2016-03-02	100	1	0	1	0	0	0	2	0	0	0	0	0
2016-03-02	100	1	0	0	1	0	0	0	0	4	0	0	0
2016-03-02	100	1	0	0	0	1	0	0	3	0	0	0	0
2016-03-02	100	1	0	0	0	0	1	0	3	0	0	0	0
2016-03-02	100	0	1	1	0	0	0	0	0	4	0	0	0
2016-03-02	100	0	1	0	1	0	0	0	0	4	0	0	0
2016-03-02	100	0	1	0	0	1	0	0	3	0	0	0	0
2016-03-02	100	0	1	0	0	0	1	0	0	4	0	0	0
2016-03-02	101	1	0	1	0	0	0	0	0	4	0	0	0
2016-03-02	101	1	0	0	1	0	0	2	0	0	0	0	0
2016-03-02	101	1	0	0	0	1	0	2	0	0	0	0	0
2016-03-02	101	1	0	0	0	0	1	0	0	4	0	0	0
2016-03-02	101	0	1	1	0	0	0	0	0	4	0	0	0
2016-03-02	101	0	1	0	1	0	0	0	0	4	0	0	0
2016-03-02	101	0	1	0	0	1	0	0	3	0	0	0	0
2016-03-02	101	0	1	0	0	0	1	2	0	0	0	0	0
2016-03-02	102	1	0	1	0	0	0	0	3	0	0	0	0
2016-03-02	102	1	0	0	1	0	0	0	0	4	0	0	0
2016-03-02	102	1	0	0	0	1	0	0	3	0	0	0	0
2016-03-02	102	1	0	0	0	0	1	0	3	0	0	0	0
2016-03-02	102	0	1	1	0	0	0	2	0	0	0	0	0
2016-03-02	102	0	1	0	1	0	0	0	0	4	0	0	0
2016-03-02	102	0	1	0	0	1	0	0	0	4	0	0	0
2016-03-02	102	0	1	0	0	0	1	0	0	4	0	0	0
2016-03-02	103	1	0	1	0	0	0	0	3	0	0	0	0
2016-03-02	103	1	0	0	1	0	0	0	0	4	0	0	0
2016-03-02	103	1	0	0	0	1	0	0	0	0	0	0	7
2016-03-02	103	1	0	0	0	0	1	0	3	0	0	0	0
2016-03-02	103	0	1	1	0	0	0	0	0	4	0	0	0
2016-03-02	103	0	1	0	1	0	0	0	0	4	0	0	0
2016-03-02	103	0	1	0	0	1	0	0	0	4	0	0	0
2016-03-02	103	0	1	0	0	0	1	0	0	4	0	0	0
2016-03-02	104	1	0	1	0	0	0	0	0	0	0	0	7
2016-03-02	104	1	0	0	1	0	0	0	0	4	0	0	0
2016-03-02	104	1	0	0	0	1	0	0	0	0	0	0	7
2016-03-02	104	1	0	0	0	0	1	0	0	4	0	0	0
2016-03-02	104	0	1	1	0	0	0	0	0	4	0	0	0
2016-03-02	104	0	1	0	1	0	0	0	0	4	0	0	0
2016-03-02	104	0	1	0	0	1	0	0	3	0	0	0	0
2016-03-02	104	0	1	0	0	0	1	0	0	4	0	0	0
2016-03-02	105	1	0	1	0	0	0	0	3	0	0	0	0
2016-03-02	105	1	0	0	1	0	0	2	0	0	0	0	0
2016-03-02	105	1	0	0	0	1	0	0	0	0	5	0	0
2016-03-02	105	1	0	0	0	0	1	0	0	4	0	0	0
2016-03-02	105	0	1	1	0	0	0	0	3	0	0	0	0
2016-03-02	105	0	1	0	1	0	0	2	0	0	0	0	0
2016-03-02	105	0	1	0	0	1	0	0	0	4	0	0	0
2016-03-02	105	0	1	0	0	0	1	0	0	4	0	0	0
2016-03-02	106	1	0	1	0	0	0	0	3	0	0	0	0
2016-03-02	106	1	0	0	1	0	0	0	3	0	0	0	0
2016-03-02	106	1	0	0	0	1	0	2	0	0	0	0	0
2016-03-02	106	1	0	0	0	0	1	0	0	4	0	0	0
2016-03-02	106	0	1	1	0	0	0	0	0	0	5	0	0
2016-03-02	106	0	1	0	1	0	0	0	3	0	0	0	0
2016-03-02	106	0	1	0	0	1	0	0	3	0	0	0	0
2016-03-02	106	0	1	0	0	0	1	0	3	0	0	0	0
2016-03-02	107	1	0	1	0	0	0	0	0	0	0	0	7
2016-03-02	107	1	0	0	1	0	0	0	0	0	5	0	0
2016-03-02	107	1	0	0	0	1	0	0	0	4	0	0	0
2016-03-02	107	1	0	0	0	0	1	0	3	0	0	0	0
2016-03-02	107	0	1	1	0	0	0	0	0	0	0	0	7
2016-03-02	107	0	1	0	1	0	0	0	0	4	0	0	0
2016-03-02	107	0	1	0	0	1	0	0	0	0	5	0	0
2016-03-02	107	0	1	0	0	0	1	0	0	4	0	0	0
2016-03-02	108	1	0	1	0	0	0	0	3	0	0	0	0
2016-03-02	108	1	0	0	1	0	0	0	0	4	0	0	0
2016-03-02	108	1	0	0	0	1	0	0	3	0	0	0	0
2016-03-02	108	1	0	0	0	0	1	0	0	4	0	0	0
2016-03-02	108	0	1	1	0	0	0	2	0	0	0	0	0
2016-03-02	108	0	1	0	1	0	0	0	0	4	0	0	0
2016-03-02	108	0	1	0	0	1	0	0	3	0	0	0	0
2016-03-02	108	0	1	0	0	0	1	2	0	0	0	0	0
2016-03-02	109	1	0	1	0	0	0	0	0	4	0	0	0
2016-03-02	109	1	0	0	1	0	0	0	0	0	5	0	0
2016-03-02	109	1	0	0	0	1	0	0	3	0	0	0	0
2016-03-02	109	1	0	0	0	0	1	0	0	4	0	0	0
2016-03-02	109	0	1	1	0	0	0	0	0	4	0	0	0
2016-03-02	109	0	1	0	1	0	0	0	0	4	0	0	0
2016-03-02	109	0	1	0	0	1	0	0	0	4	0	0	0
2016-03-02	109	0	1	0	0	0	1	0	0	0	0	0	7
2016-03-02	110	1	0	1	0	0	0	0	3	0	0	0	0
2016-03-02	110	1	0	0	1	0	0	0	0	4	0	0	0
2016-03-02	110	1	0	0	0	1	0	0	0	4	0	0	0
2016-03-02	110	1	0	0	0	0	1	0	3	0	0	0	0
2016-03-02	110	0	1	1	0	0	0	0	0	4	0	0	0
2016-03-02	110	0	1	0	1	0	0	0	0	0	5	0	0
2016-03-02	110	0	1	0	0	1	0	0	0	0	0	0	7
2016-03-02	110	0	1	0	0	0	1	0	3	0	0	0	0
2016-03-02	111	1	0	1	0	0	0	2	0	0	0	0	0
2016-03-02	111	1	0	0	1	0	0	2	0	0	0	0	0
2016-03-02	111	1	0	0	0	1	0	0	0	4	0	0	0
2016-03-02	111	1	0	0	0	0	1	0	0	4	0	0	0
2016-03-02	111	0	1	1	0	0	0	0	0	0	0	0	7
2016-03-02	111	0	1	0	1	0	0	0	0	4	0	0	0
2016-03-02	111	0	1	0	0	1	0	0	0	4	0	0	0
2016-03-02	111	0	1	0	0	0	1	0	0	4	0	0	0
2016-03-02	112	1	0	1	0	0	0	0	3	0	0	0	0
2016-03-02	112	1	0	0	1	0	0	0	0	0	0	0	7
2016-03-02	112	1	0	0	0	1	0	0	0	4	0	0	0
2016-03-02	112	1	0	0	0	0	1	0	0	4	0	0	0
2016-03-02	112	0	1	1	0	0	0	0	3	0	0	0	0
2016-03-02	112	0	1	0	1	0	0	0	0	0	0	0	7
2016-03-02	112	0	1	0	0	1	0	0	3	0	0	0	0
2016-03-02	112	0	1	0	0	0	1	0	0	4	0	0	0
2016-03-02	113	1	0	1	0	0	0	0	0	4	0	0	0
2016-03-02	113	1	0	0	1	0	0	2	0	0	0	0	0
2016-03-02	113	1	0	0	0	1	0	0	3	0	0	0	0
2016-03-02	113	1	0	0	0	0	1	0	0	4	0	0	0
2016-03-02	113	0	1	1	0	0	0	0	0	0	0	0	7
2016-03-02	113	0	1	0	1	0	0	0	0	4	0	0	0
2016-03-02	113	0	1	0	0	1	0	0	3	0	0	0	0
2016-03-02	113	0	1	0	0	0	1	0	3	0	0	0	0
2016-03-02	114	1	0	1	0	0	0	0	0	4	0	0	0
2016-03-02	114	1	0	0	1	0	0	0	0	4	0	0	0
2016-03-02	114	1	0	0	0	1	0	0	0	0	0	0	7
2016-03-02	114	1	0	0	0	0	1	0	0	4	0	0	0
2016-03-02	114	0	1	1	0	0	0	0	0	4	0	0	0
2016-03-02	114	0	1	0	1	0	0	0	0	0	5	0	0
2016-03-02	114	0	1	0	0	1	0	0	3	0	0	0	0
2016-03-02	114	0	1	0	0	0	1	2	0	0	0	0	0
2016-03-02	115	1	0	1	0	0	0	0	3	0	0	0	0
2016-03-02	115	1	0	0	1	0	0	0	0	4	0	0	0
2016-03-02	115	1	0	0	0	1	0	0	0	0	0	0	7
2016-03-02	115	1	0	0	0	0	1	0	0	4	0	0	0
2016-03-02	115	0	1	1	0	0	0	0	0	0	5	0	0
2016-03-02	115	0	1	0	1	0	0	0	0	0	0	0	7
2016-03-02	115	0	1	0	0	1	0	0	0	4	0	0	0
2016-03-02	115	0	1	0	0	0	1	0	0	0	0	0	7
2016-03-02	116	1	0	1	0	0	0	0	3	0	0	0	0
2016-03-02	116	1	0	0	1	0	0	2	0	0	0	0	0
2016-03-02	116	1	0	0	0	1	0	0	0	4	0	0	0
2016-03-02	116	1	0	0	0	0	1	0	0	4	0	0	0
2016-03-02	116	0	1	1	0	0	0	2	0	0	0	0	0
2016-03-02	116	0	1	0	1	0	0	0	0	4	0	0	0
2016-03-02	116	0	1	0	0	1	0	2	0	0	0	0	0
2016-03-02	116	0	1	0	0	0	1	2	0	0	0	0	0
2016-03-02	117	1	0	1	0	0	0	2	0	0	0	0	0
2016-03-02	117	1	0	0	1	0	0	2	0	0	0	0	0
2016-03-02	117	1	0	0	0	1	0	2	0	0	0	0	0
2016-03-02	117	1	0	0	0	0	1	0	0	4	0	0	0
2016-03-02	117	0	1	1	0	0	0	0	0	0	5	0	0
2016-03-02	117	0	1	0	1	0	0	0	0	0	0	0	7
2016-03-02	117	0	1	0	0	1	0	0	0	4	0	0	0
2016-03-02	117	0	1	0	0	0	1	0	3	0	0	0	0
2016-03-02	118	1	0	1	0	0	0	0	0	4	0	0	0
2016-03-02	118	1	0	0	1	0	0	0	3	0	0	0	0
2016-03-02	118	1	0	0	0	1	0	0	0	4	0	0	0
2016-03-02	118	1	0	0	0	0	1	0	0	4	0	0	0
2016-03-02	118	0	1	1	0	0	0	0	3	0	0	0	0
2016-03-02	118	0	1	0	1	0	0	0	0	4	0	0	0
2016-03-02	118	0	1	0	0	1	0	0	3	0	0	0	0
2016-03-02	118	0	1	0	0	0	1	0	0	4	0	0	0
2016-03-02	119	1	0	1	0	0	0	0	3	0	0	0	0
2016-03-02	119	1	0	0	1	0	0	0	3	0	0	0	0
2016-03-02	119	1	0	0	0	1	0	0	0	4	0	0	0
2016-03-02	119	1	0	0	0	0	1	0	0	4	0	0	0
2016-03-02	119	0	1	1	0	0	0	0	0	4	0	0	0
2016-03-02	119	0	1	0	1	0	0	0	3	0	0	0	0
2016-03-02	119	0	1	0	0	1	0	0	0	4	0	0	0
2016-03-02	119	0	1	0	0	0	1	0	0	4	0	0	0
2016-03-02	120	1	0	1	0	0	0	0	3	0	0	0	0
2016-03-02	120	1	0	0	1	0	0	2	0	0	0	0	0
2016-03-02	120	1	0	0	0	1	0	0	3	0	0	0
2016-03-02	120	1	0	0	0	0	1	0	0	4	0	0	0
2016-03-02	120	0	1	1	0	0	0	0	0	4	0	0	0
2016-03-02	120	0	1	0	1	0	0	0	3	0	0	0	0
2016-03-02	120	0	1	0	0	1	0	0	0	4	0	0	0
2016-03-02	120	0	1	0	0	0	1	0	0	4	0	0	0
2016-03-02	121	1	0	1	0	0	0	0	0	0	5	0	0
2016-03-02	121	1	0	0	1	0	0	0	0	4	0	0	0
2016-03-02	121	1	0	0	0	1	0	0	3	0	0	0	0
2016-03-02	121	1	0	0	0	0	1	0	0	0	5	0	0
2016-03-02	121	0	1	1	0	0	0	0	0	4	0	0	0
2016-03-02	121	0	1	0	1	0	0	0	0	4	0	0	0
2016-03-02	121	0	1	0	0	1	0	0	0	4	0	0	0
2016-03-02	121	0	1	0	0	0	1	0	0	4	0	0	0
2016-03-02	122	1	0	1	0	0	0	0	0	0	5	0	0
2016-03-02	122	1	0	0	1	0	0	0	0	0	0	0	7
2016-03-02	122	1	0	0	0	1	0	0	0	0	5	0	0
2016-03-02	122	1	0	0	0	0	1	0	0	4	0	0	0
2016-03-02	122	0	1	1	0	0	0	0	0	0	0	6	0
2016-03-02	122	0	1	0	1	0	0	0	0	0	0	0	7
2016-03-02	122	0	1	0	0	1	0	0	0	0	0	0	7
2016-03-02	122	0	1	0	0	0	1	0	0	0	0	0	7
2016-03-02	123	1	0	1	0	0	0	0	0	0	5	0	0
2016-03-02	123	1	0	0	1	0	0	0	0	0	0	0	7
2016-03-02	123	1	0	0	0	1	0	0	3	0	0	0	0
2016-03-02	123	1	0	0	0	0	1	0	0	4	0	0	0
2016-03-02	123	0	1	1	0	0	0	0	3	0	0	0	0
2016-03-02	123	0	1	0	1	0	0	0	0	4	0	0	0
2016-03-02	123	0	1	0	0	1	0	0	0	4	0	0	0
2016-03-02	123	0	1	0	0	0	1	0	3	0	0	0	0
2016-03-02	124	1	0	1	0	0	0	0	0	0	0	0	7
2016-03-02	124	1	0	0	1	0	0	0	0	0	0	0	7
2016-03-02	124	1	0	0	0	1	0	0	0	0	5	0	0
2016-03-02	124	1	0	0	0	0	1	0	3	0	0	0	0
2016-03-02	124	0	1	1	0	0	0	0	0	0	0	0	7
2016-03-02	124	0	1	0	1	0	0	0	0	4	0	0	0
2016-03-02	124	0	1	0	0	1	0	2	0	0	0	0	0
2016-03-02	124	0	1	0	0	0	1	0	0	4	0	0	0
2016-03-02	125	1	0	1	0	0	0	0	0	0	0	0	7
2016-03-02	125	1	0	0	1	0	0	0	0	0	5	0	0
2016-03-02	125	1	0	0	0	1	0	0	0	4	0	0	0
2016-03-02	125	1	0	0	0	0	1	0	0	4	0	0	0
2016-03-02	125	0	1	1	0	0	0	0	0	4	0	0	0
2016-03-02	125	0	1	0	1	0	0	0	0	0	0	0	7
2016-03-02	125	0	1	0	0	1	0	0	0	4	0	0	0
2016-03-02	125	0	1	0	0	0	1	0	3	0	0	0	0
2016-03-02	126	1	0	1	0	0	0	0	0	4	0	0	0
2016-03-02	126	1	0	0	1	0	0	2	0	0	0	0	0
2016-03-02	126	1	0	0	0	1	0	0	0	4	0	0	0
2016-03-02	126	1	0	0	0	0	1	0	0	4	0	0	0
2016-03-02	126	0	1	1	0	0	0	0	0	4	0	0	0
2016-03-02	126	0	1	0	1	0	0	0	0	0	0	0	7
2016-03-02	126	0	1	0	0	1	0	0	0	4	0	0	0
2016-03-02	126	0	1	0	0	0	1	0	0	0	0	6	0
2016-03-02	127	1	0	1	0	0	0	0	3	0	0	0	0
2016-03-02	127	1	0	0	1	0	0	2	0	0	0	0	0
2016-03-02	127	1	0	0	0	1	0	0	0	4	0	0	0
2016-03-02	127	1	0	0	0	0	1	0	3	0	0	0	0
2016-03-02	127	0	1	1	0	0	0	0	0	4	0	0	0
2016-03-02	127	0	1	0	1	0	0	0	0	0	5	0	0
2016-03-02	127	0	1	0	0	1	0	0	0	4	0	0	0
2016-03-02	127	0	1	0	0	0	1	0	0	4	0	0	0
2016-03-02	128	1	0	1	0	0	0	0	0	4	0	0	0
2016-03-02	128	1	0	0	1	0	0	0	0	4	0	0	0
2016-03-02	128	1	0	0	0	1	0	0	0	4	0	0	0
2016-03-02	128	1	0	0	0	0	1	0	0	4	0	0	0
2016-03-02	128	0	1	1	0	0	0	0	0	0	0	0	7
2016-03-02	128	0	1	0	1	0	0	0	0	0	0	0	7
2016-03-02	128	0	1	0	0	1	0	0	0	0	0	0	7
2016-03-02	128	0	1	0	0	0	1	0	3	0	0	0	0
2016-03-02	129	1	0	1	0	0	0	2	0	0	0	0	0
2016-03-02	129	1	0	0	1	0	0	2	0	0	0	0	0
2016-03-02	129	1	0	0	0	1	0	2	0	0	0	0	0
2016-03-02	129	1	0	0	0	0	1	0	3	0	0	0	0
2016-03-02	129	0	1	1	0	0	0	0	0	4	0	0	0
2016-03-02	129	0	1	0	1	0	0	0	0	0	0	0	7
2016-03-02	129	0	1	0	0	1	0	0	3	0	0	0	0
2016-03-02	129	0	1	0	0	0	1	0	0	4	0	0	0
2016-03-02	130	1	0	1	0	0	0	0	0	0	0	0	7
2016-03-02	130	1	0	0	1	0	0	0	3	0	0	0	0
2016-03-02	130	1	0	0	0	1	0	2	0	0	0	0	0
2016-03-02	130	1	0	0	0	0	1	2	0	0	0	0	0
2016-03-02	130	0	1	1	0	0	0	0	0	0	0	0	7
2016-03-02	130	0	1	0	1	0	0	0	0	0	0	0	7
2016-03-02	130	0	1	0	0	1	0	0	3	0	0	0	0
2016-03-02	130	0	1	0	0	0	1	0	0	4	0	0	0
2016-03-02	131	1	0	1	0	0	0	0	0	0	0	0	7
2016-03-02	131	1	0	0	1	0	0	0	0	0	0	0	7
2016-03-02	131	1	0	0	0	1	0	0	0	4	0	0	0
2016-03-02	131	1	0	0	0	0	1	0	0	4	0	0	0
2016-03-02	131	0	1	1	0	0	0	0	0	0	0	0	7
2016-03-02	131	0	1	0	1	0	0	0	0	0	0	6	0
2016-03-02	131	0	1	0	0	1	0	0	0	0	0	0	7
2016-03-02	131	0	1	0	0	0	1	2	0	0	0	0	0
2016-03-02	132	1	0	1	0	0	0	2	0	0	0	0	0
2016-03-02	132	1	0	0	1	0	0	0	0	0	0	0	7
2016-03-02	132	1	0	0	0	1	0	0	0	0	0	0	7
2016-03-02	132	1	0	0	0	0	1	0	3	0	0	0	0
2016-03-02	132	0	1	1	0	0	0	0	3	0	0	0	0
2016-03-02	132	0	1	0	1	0	0	0	0	4	0	0	0
2016-03-02	132	0	1	0	0	1	0	0	3	0	0	0	0
2016-03-02	132	0	1	0	0	0	1	0	0	0	0	0	7
2016-03-02	133	1	0	1	0	0	0	0	0	0	0	0	7
2016-03-02	133	1	0	0	1	0	0	0	0	0	0	0	7
2016-03-02	133	1	0	0	0	1	0	0	0	4	0	0	0
2016-03-02	133	1	0	0	0	0	1	0	0	4	0	0	0
2016-03-02	133	0	1	1	0	0	0	0	0	0	5	0	0
2016-03-02	133	0	1	0	1	0	0	0	0	0	0	6	0
2016-03-02	133	0	1	0	0	1	0	0	0	0	0	6	0
2016-03-02	133	0	1	0	0	0	1	0	0	4	0	0	0
2016-03-02	134	1	0	1	0	0	0	0	0	0	0	0	7
2016-03-02	134	1	0	0	1	0	0	2	0	0	0	0	0
2016-03-02	134	1	0	0	0	1	0	2	0	0	0	0	0
2016-03-02	134	1	0	0	0	0	1	2	0	0	0	0	0
2016-03-02	134	0	1	1	0	0	0	0	3	0	0	0	0
2016-03-02	134	0	1	0	1	0	0	0	3	0	0	0	0
2016-03-02	134	0	1	0	0	1	0	0	0	4	0	0	0
2016-03-02	134	0	1	0	0	0	1	0	0	4	0	0	0
2016-03-02	135	1	0	1	0	0	0	0	0	0	5	0	0
2016-03-02	135	1	0	0	1	0	0	0	0	4	0	0	0
2016-03-02	135	1	0	0	0	1	0	0	0	4	0	0	0
2016-03-02	135	1	0	0	0	0	1	0	0	4	0	0	0
2016-03-02	135	0	1	1	0	0	0	0	0	4	0	0	0
2016-03-02	135	0	1	0	1	0	0	0	0	4	0	0	0
2016-03-02	135	0	1	0	0	1	0	0	3	0	0	0	0
2016-03-02	135	0	1	0	0	0	1	2	0	0	0	0	0
2016-03-02	136	1	0	1	0	0	0	0	0	0	0	0	7
2016-03-02	136	1	0	0	1	0	0	0	3	0	0	0	0
2016-03-02	136	1	0	0	0	1	0	0	3	0	0	0	0
2016-03-02	136	1	0	0	0	0	1	0	0	4	0	0	0
2016-03-02	136	0	1	1	0	0	0	0	0	0	0	0	7
2016-03-02	136	0	1	0	1	0	0	0	0	0	0	0	7
2016-03-02	136	0	1	0	0	1	0	0	0	0	5	0	0
2016-03-02	136	0	1	0	0	0	1	0	0	4	0	0	0
2016-03-02	137	1	0	1	0	0	0	0	3	0	0	0	0
2016-03-02	137	1	0	0	1	0	0	0	0	4	0	0	0
2016-03-02	137	1	0	0	0	1	0	0	3	0	0	0	0
2016-03-02	137	1	0	0	0	0	1	0	0	4	0	0	0
2016-03-02	137	0	1	1	0	0	0	0	3	0	0	0	0
2016-03-02	137	0	1	0	1	0	0	0	3	0	0	0	0
2016-03-02	137	0	1	0	0	1	0	0	3	0	0	0	0
2016-03-02	137	0	1	0	0	0	1	0	3	0	0	0	0
2016-03-02	138	1	0	1	0	0	0	0	0	4	0	0	0
2016-03-02	138	1	0	0	1	0	0	0	3	0	0	0	0
2016-03-02	138	1	0	0	0	1	0	0	0	0	0	0	7
2016-03-02	138	1	0	0	0	0	1	0	0	0	0	0	7
2016-03-02	138	0	1	1	0	0	0	0	0	0	0	0	7
2016-03-02	138	0	1	0	1	0	0	0	0	0	0	6	0
2016-03-02	138	0	1	0	0	1	0	0	0	4	0	0	0
2016-03-02	138	0	1	0	0	0	1	0	0	0	0	0	7
2016-03-02	139	1	0	1	0	0	0	0	0	0	0	0	7
2016-03-02	139	1	0	0	1	0	0	0	0	4	0	0	0
2016-03-02	139	1	0	0	0	1	0	0	3	0	0	0	0
2016-03-02	139	1	0	0	0	0	1	0	0	0	0	0	7
2016-03-02	139	0	1	1	0	0	0	0	0	0	0	0	7
2016-03-02	139	0	1	0	1	0	0	0	0	0	0	0	7
2016-03-02	139	0	1	0	0	1	0	0	0	0	5	0	0
2016-03-02	139	0	1	0	0	0	1	2	0	0	0	0	0
2016-03-02	140	1	0	1	0	0	0	2	0	0	0	0	0
2016-03-02	140	1	0	0	1	0	0	0	0	4	0	0	0
2016-03-02	140	1	0	0	0	1	0	2	0	0	0	0	0
2016-03-02	140	1	0	0	0	0	1	0	0	4	0	0	0
2016-03-02	140	0	1	1	0	0	0	0	0	0	0	0	7
2016-03-02	140	0	1	0	1	0	0	0	0	0	5	0	0
2016-03-02	140	0	1	0	0	1	0	0	3	0	0	0	0
2016-03-02	140	0	1	0	0	0	1	0	0	4	0	0	0
2016-03-02	141	1	0	1	0	0	0	0	0	0	5	0	0
2016-03-02	141	1	0	0	1	0	0	0	0	0	0	0	7
2016-03-02	141	1	0	0	0	1	0	0	0	0	0	0	7
2016-03-02	141	1	0	0	0	0	1	0	0	0	0	0	7
2016-03-02	141	0	1	1	0	0	0	0	0	0	0	0	7
2016-03-02	141	0	1	0	1	0	0	0	0	4	0	0	0
2016-03-02	141	0	1	0	0	1	0	0	3	0	0	0	0
2016-03-02	141	0	1	0	0	0	1	0	0	4	0	0	0
2016-03-02	142	1	0	1	0	0	0	0	0	0	0	6	0
2016-03-02	142	1	0	0	1	0	0	0	0	0	0	0	7
2016-03-02	142	1	0	0	0	1	0	2	0	0	0	0	0
2016-03-02	142	1	0	0	0	0	1	0	3	0	0	0	0
2016-03-02	142	0	1	1	0	0	0	0	3	0	0	0	0
2016-03-02	142	0	1	0	1	0	0	0	0	4	0	0	0
2016-03-02	142	0	1	0	0	1	0	0	0	4	0	0	0
2016-03-02	142	0	1	0	0	0	1	0	0	4	0	0	0
2016-03-02	143	1	0	1	0	0	0	0	0	0	5	0	0
2016-03-02	143	1	0	0	1	0	0	0	0	4	0	0	0
2016-03-02	143	1	0	0	0	1	0	0	0	4	0	0	0
2016-03-02	143	1	0	0	0	0	1	2	0	0	0	0	0
2016-03-02	143	0	1	1	0	0	0	0	0	0	0	0	7
2016-03-02	143	0	1	0	1	0	0	0	0	0	0	0	7
2016-03-02	143	0	1	0	0	1	0	0	0	4	0	0	0
2016-03-02	143	0	1	0	0	0	1	0	0	0	0	0	7
2016-03-02	144	1	0	1	0	0	0	0	0	4	0	0	0
2016-03-02	144	1	0	0	1	0	0	0	0	0	0	0	7
2016-03-02	144	1	0	0	0	1	0	0	0	4	0	0	0
2016-03-02	144	1	0	0	0	0	1	0	0	4	0	0	0
2016-03-02	144	0	1	1	0	0	0	0	0	0	0	0	7
2016-03-02	144	0	1	0	1	0	0	0	0	0	0	0	7
2016-03-02	144	0	1	0	0	1	0	0	0	4	0	0	0
2016-03-02	144	0	1	0	0	0	1	0	0	0	0	0	7
2016-03-02	145	1	0	1	0	0	0	0	3	0	0	0	0
2016-03-02	145	1	0	0	1	0	0	0	0	0	0	0	7
2016-03-02	145	1	0	0	0	1	0	2	0	0	0	0	0
2016-03-02	145	1	0	0	0	0	1	2	0	0	0	0	0
2016-03-02	145	0	1	1	0	0	0	0	3	0	0	0	0
2016-03-02	145	0	1	0	1	0	0	0	0	4	0	0	0
2016-03-02	145	0	1	0	0	1	0	0	0	4	0	0	0
2016-03-02	145	0	1	0	0	0	1	0	0	4	0	0	0
2016-03-02	146	1	0	1	0	0	0	0	0	0	0	0	7
2016-03-02	146	1	0	0	1	0	0	0	0	0	0	0	7
2016-03-02	146	1	0	0	0	1	0	0	0	0	0	0	7
2016-03-02	146	1	0	0	0	0	1	0	0	0	0	0	7
2016-03-02	146	0	1	1	0	0	0	0	0	0	0	0	7
2016-03-02	146	0	1	0	1	0	0	0	0	0	0	0	7
2016-03-02	146	0	1	0	0	1	0	0	0	0	0	0	7
2016-03-02	146	0	1	0	0	0	1	0	0	0	0	0	7
2016-03-02	147	1	0	1	0	0	0	0	0	4	0	0	0
2016-03-02	147	1	0	0	1	0	0	0	0	0	5	0	0
2016-03-02	147	1	0	0	0	1	0	0	0	0	0	0	7
2016-03-02	147	1	0	0	0	0	1	0	0	0	0	0	7
2016-03-02	147	0	1	1	0	0	0	0	0	0	0	0	7
2016-03-02	147	0	1	0	1	0	0	0	0	0	0	0	7
2016-03-02	147	0	1	0	0	1	0	0	0	0	0	0	7
2016-03-02	147	0	1	0	0	0	1	0	0	0	5	0	0
2016-03-02	148	1	0	1	0	0	0	0	0	4	0	0	0
2016-03-02	148	1	0	0	1	0	0	0	0	0	0	0	7
2016-03-02	148	1	0	0	0	1	0	0	0	0	0	0	7
2016-03-02	148	1	0	0	0	0	1	0	0	0	0	0	7
2016-03-02	148	0	1	1	0	0	0	0	0	0	0	0	7
2016-03-02	148	0	1	0	1	0	0	0	0	4	0	0	0
2016-03-02	148	0	1	0	0	1	0	0	0	0	5	0	0
2016-03-02	148	0	1	0	0	0	1	0	3	0	0	0	0
2016-03-02	149	1	0	1	0	0	0	0	0	0	0	0	7
2016-03-02	149	1	0	0	1	0	0	0	0	0	0	6	0
2016-03-02	149	1	0	0	0	1	0	0	0	4	0	0	0
2016-03-02	149	1	0	0	0	0	1	0	0	4	0	0	0
2016-03-02	149	0	1	1	0	0	0	0	0	0	5	0	0
2016-03-02	149	0	1	0	1	0	0	0	0	0	0	0	7
2016-03-02	149	0	1	0	0	1	0	0	0	4	0	0	0
2016-03-02	149	0	1	0	0	0	1	0	0	4	0	0	0
2016-03-02	150	1	0	1	0	0	0	0	3	0	0	0	0
2016-03-02	150	1	0	0	1	0	0	2	0	0	0	0	0
2016-03-02	150	1	0	0	0	1	0	0	0	0	0	0	7
2016-03-02	150	1	0	0	0	0	1	2	0	0	0	0	0
2016-03-02	150	0	1	1	0	0	0	0	0	0	5	0	0
2016-03-02	150	0	1	0	1	0	0	0	0	4	0	0	0
2016-03-02	150	0	1	0	0	1	0	0	3	0	0	0	0
2016-03-02	150	0	1	0	0	0	1	0	0	0	5	0	0
2016-03-02	151	1	0	1	0	0	0	2	0	0	0	0	0
2016-03-02	151	1	0	0	1	0	0	0	0	0	5	0	0
2016-03-02	151	1	0	0	0	1	0	0	0	0	0	0	7
2016-03-02	151	1	0	0	0	0	1	0	3	0	0	0	0
2016-03-02	151	0	1	1	0	0	0	0	0	0	0	0	7
2016-03-02	151	0	1	0	1	0	0	0	0	0	0	0	7
2016-03-02	151	0	1	0	0	1	0	0	0	4	0	0	0
2016-03-02	151	0	1	0	0	0	1	0	0	4	0	0	0
2016-03-02	152	1	0	1	0	0	0	0	3	0	0	0	0
2016-03-02	152	1	0	0	1	0	0	0	0	0	0	0	7
2016-03-02	152	1	0	0	0	1	0	0	0	0	0	0	7
2016-03-02	152	1	0	0	0	0	1	0	0	0	0	0	7
2016-03-02	152	0	1	1	0	0	0	0	0	0	0	0	7
2016-03-02	152	0	1	0	1	0	0	0	0	0	0	0	7
2016-03-02	152	0	1	0	0	1	0	0	3	0	0	0	0
2016-03-02	152	0	1	0	0	0	1	0	3	0	0	0	0
2016-03-02	153	1	0	1	0	0	0	2	0	0	0	0	0
2016-03-02	153	1	0	0	1	0	0	0	0	0	0	0	7
2016-03-02	153	1	0	0	0	1	0	0	0	0	0	0	7
2016-03-02	153	1	0	0	0	0	1	0	3	0	0	0	0
2016-03-02	153	0	1	1	0	0	0	0	0	0	0	0	7
2016-03-02	153	0	1	0	1	0	0	0	0	0	0	0	7
2016-03-02	153	0	1	0	0	1	0	0	0	4	0	0	0
2016-03-02	153	0	1	0	0	0	1	0	3	0	0	0	0
2016-03-02	154	1	0	1	0	0	0	0	0	4	0	0	0
2016-03-02	154	1	0	0	1	0	0	0	0	0	5	0	0
2016-03-02	154	1	0	0	0	1	0	2	0	0	0	0	0
2016-03-02	154	1	0	0	0	0	1	2	0	0	0	0	0
2016-03-02	154	0	1	1	0	0	0	0	0	0	0	0	7
2016-03-02	154	0	1	0	1	0	0	0	0	4	0	0	0
2016-03-02	154	0	1	0	0	1	0	0	0	0	5	0	0
2016-03-02	154	0	1	0	0	0	1	0	0	0	0	0	7
2016-03-02	155	1	0	1	0	0	0	0	3	0	0	0	0
2016-03-02	155	1	0	0	1	0	0	2	0	0	0	0	0
2016-03-02	155	1	0	0	0	1	0	2	0	0	0	0	0
2016-03-02	155	1	0	0	0	0	1	2	0	0	0	0	0
2016-03-02	155	0	1	1	0	0	0	0	0	0	5	0	0
2016-03-02	155	0	1	0	1	0	0	0	0	4	0	0	0
2016-03-02	155	0	1	0	0	1	0	0	0	4	0	0	0
2016-03-02	155	0	1	0	0	0	1	2	0	0	0	0	0
2016-03-02	156	1	0	1	0	0	0	0	0	0	5	0	0
2016-03-02	156	1	0	0	1	0	0	0	0	0	0	0	7
2016-03-02	156	1	0	0	0	1	0	0	0	0	0	0	7
2016-03-02	156	1	0	0	0	0	1	0	0	4	0	0	0
2016-03-02	156	0	1	1	0	0	0	0	0	0	5	0	0
2016-03-02	156	0	1	0	1	0	0	0	0	4	0	0	0
2016-03-02	156	0	1	0	0	1	0	0	0	0	0	0	7
2016-03-02	156	0	1	0	0	0	1	0	0	0	5	0	0
2016-03-02	157	1	0	1	0	0	0	0	3	0	0	0	0
2016-03-02	157	1	0	0	1	0	0	0	0	4	0	0	0
2016-03-02	157	1	0	0	0	1	0	0	0	4	0	0	0
2016-03-02	157	1	0	0	0	0	1	0	0	0	0	0	7
2016-03-02	157	0	1	1	0	0	0	0	0	4	0	0	0
2016-03-02	157	0	1	0	1	0	0	0	0	4	0	0	0
2016-03-02	157	0	1	0	0	1	0	0	0	0	5	0	0
2016-03-02	157	0	1	0	0	0	1	0	0	4	0	0	0
2016-03-02	158	1	0	1	0	0	0	0	0	0	0	0	7
2016-03-02	158	1	0	0	1	0	0	0	0	0	5	0	0
2016-03-02	158	1	0	0	0	1	0	0	0	4	0	0	0
2016-03-02	158	1	0	0	0	0	1	0	0	0	5	0	0
2016-03-02	158	0	1	1	0	0	0	0	0	4	0	0	0
2016-03-02	158	0	1	0	1	0	0	0	0	0	5	0	0
2016-03-02	158	0	1	0	0	1	0	0	0	4	0	0	0
2016-03-02	158	0	1	0	0	0	1	0	0	0	5	0	0
2016-03-02	159	1	0	1	0	0	0	0	0	4	0	0	0
2016-03-02	159	1	0	0	1	0	0	0	3	0	0	0	0
2016-03-02	159	1	0	0	0	1	0	0	3	0	0	0	0
2016-03-02	159	1	0	0	0	0	1	0	0	4	0	0	0
2016-03-02	159	0	1	1	0	0	0	0	0	4	0	0	0
2016-03-02	159	0	1	0	1	0	0	0	0	0	0	0	7
2016-03-02	159	0	1	0	0	1	0	0	0	4	0	0	0
2016-03-02	159	0	1	0	0	0	1	0	0	0	5	0	0
2016-03-02	160	1	0	1	0	0	0	0	0	4	0	0	0
2016-03-02	160	1	0	0	1	0	0	0	3	0	0	0	0
2016-03-02	160	1	0	0	0	1	0	0	0	4	0	0	0
2016-03-02	160	1	0	0	0	0	1	0	3	0	0	0	0
2016-03-02	160	0	1	1	0	0	0	0	0	0	0	0	7
2016-03-02	160	0	1	0	1	0	0	0	0	4	0	0	0
2016-03-02	160	0	1	0	0	1	0	0	0	4	0	0	0
2016-03-02	160	0	1	0	0	0	1	0	0	4	0	0	0
2016-03-23	1	1	0	1	0	0	0	0	0	0	0	6	0
2016-03-23	1	1	0	0	1	0	0	0	0	0	0	6	0
2016-03-23	1	1	0	0	0	1	0	0	0	0	0	0	7
2016-03-23	1	1	0	0	0	0	1	0	0	0	0	0	7
2016-03-23	1	0	1	1	0	0	0	0	0	0	0	6	0
2016-03-23	1	0	1	0	1	0	0	0	0	0	0	0	7
2016-03-23	1	0	1	0	0	1	0	0	0	0	0	0	7
2016-03-23	1	0	1	0	0	0	1	0	0	0	0	0	7
2016-03-23	2	1	0	1	0	0	0	0	0	0	5	0	0
2016-03-23	2	1	0	0	1	0	0	0	3	0	0	0	0
2016-03-23	2	1	0	0	0	1	0	0	0	0	5	0	0
2016-03-23	2	1	0	0	0	0	1	0	0	0	0	6	0
2016-03-23	2	0	1	1	0	0	0	0	0	0	0	6	0
2016-03-23	2	0	1	0	1	0	0	0	0	0	5	0	0
2016-03-23	2	0	1	0	0	1	0	0	0	0	0	6	0
2016-03-23	2	0	1	0	0	0	1	0	0	0	5	0	0
2016-03-23	3	1	0	1	0	0	0	0	0	0	0	6	0
2016-03-23	3	1	0	0	1	0	0	0	0	0	0	0	7
2016-03-23	3	1	0	0	0	1	0	0	0	0	5	0	0
2016-03-23	3	1	0	0	0	0	1	0	0	0	0	0	7
2016-03-23	3	0	1	1	0	0	0	0	0	0	5	0	0
2016-03-23	3	0	1	0	1	0	0	0	0	0	0	0	7
2016-03-23	3	0	1	0	0	1	0	0	0	0	5	0	0
2016-03-23	3	0	1	0	0	0	1	0	0	0	0	6	0
2016-03-23	4	1	0	1	0	0	0	0	0	0	0	0	7
2016-03-23	4	1	0	0	1	0	0	0	0	0	5	0	0
2016-03-23	4	1	0	0	0	1	0	0	0	0	5	0	0
2016-03-23	4	1	0	0	0	0	1	0	0	0	0	6	0
2016-03-23	4	0	1	1	0	0	0	0	0	0	0	0	7
2016-03-23	4	0	1	0	1	0	0	0	0	0	5	0	0
2016-03-23	4	0	1	0	0	1	0	0	0	0	0	6	0
2016-03-23	4	0	1	0	0	0	1	0	0	0	0	0	7
2016-03-23	5	1	0	1	0	0	0	0	0	0	5	0	0
2016-03-23	5	1	0	0	1	0	0	0	0	0	5	0	0
2016-03-23	5	1	0	0	0	1	0	0	0	0	5	0	0
2016-03-23	5	1	0	0	0	0	1	0	0	0	5	0	0
2016-03-23	5	0	1	1	0	0	0	0	0	0	0	0	7
2016-03-23	5	0	1	0	1	0	0	0	3	0	0	0	0
2016-03-23	5	0	1	0	0	1	0	0	0	0	5	0	0
2016-03-23	5	0	1	0	0	0	1	0	0	0	5	0	0
2016-03-23	6	1	0	1	0	0	0	0	0	0	0	6	0
2016-03-23	6	1	0	0	1	0	0	0	0	0	0	0	7
2016-03-23	6	1	0	0	0	1	0	0	0	0	5	0	0
2016-03-23	6	1	0	0	0	0	1	0	0	0	5	0	0
2016-03-23	6	0	1	1	0	0	0	0	0	0	5	0	0
2016-03-23	6	0	1	0	1	0	0	0	0	0	5	0	0
2016-03-23	6	0	1	0	0	1	0	0	0	0	0	6	0
2016-03-23	6	0	1	0	0	0	1	0	0	0	5	0	0
2016-03-23	7	1	0	1	0	0	0	0	0	0	0	6	0
2016-03-23	7	1	0	0	1	0	0	0	0	0	0	0	7
2016-03-23	7	1	0	0	0	1	0	0	0	0	5	0	0
2016-03-23	7	1	0	0	0	0	1	0	0	0	0	6	0
2016-03-23	7	0	1	1	0	0	0	0	0	0	0	0	7
2016-03-23	7	0	1	0	1	0	0	0	0	0	0	0	7
2016-03-23	7	0	1	0	0	1	0	0	0	0	5	0	0
2016-03-23	7	0	1	0	0	0	1	0	0	0	0	0	7
2016-03-23	8	1	0	1	0	0	0	0	0	0	5	0	0
2016-03-23	8	1	0	0	1	0	0	0	0	0	5	0	0
2016-03-23	8	1	0	0	0	1	0	0	0	0	5	0	0
2016-03-23	8	1	0	0	0	0	1	0	0	0	0	6	0
2016-03-23	8	0	1	1	0	0	0	0	0	0	5	0	0
2016-03-23	8	0	1	0	1	0	0	0	0	0	5	0	0
2016-03-23	8	0	1	0	0	1	0	0	0	0	5	0	0
2016-03-23	8	0	1	0	0	0	1	0	0	0	5	0	0
2016-03-23	9	1	0	1	0	0	0	0	0	0	5	0	0
2016-03-23	9	1	0	0	1	0	0	0	3	0	0	0	0
2016-03-23	9	1	0	0	0	1	0	0	0	0	5	0	0
2016-03-23	9	1	0	0	0	0	1	0	0	0	0	6	0
2016-03-23	9	0	1	1	0	0	0	0	0	0	0	0	7
2016-03-23	9	0	1	0	1	0	0	0	0	0	5	0	0
2016-03-23	9	0	1	0	0	1	0	0	0	0	5	0	0
2016-03-23	9	0	1	0	0	0	1	0	0	0	0	6	0
2016-03-23	10	1	0	1	0	0	0	0	0	0	0	0	7
2016-03-23	10	1	0	0	1	0	0	0	0	0	0	0	7
2016-03-23	10	1	0	0	0	1	0	0	0	0	0	6	0
2016-03-23	10	1	0	0	0	0	1	0	0	0	5	0	0
2016-03-23	10	0	1	1	0	0	0	0	0	0	0	6	0
2016-03-23	10	0	1	0	1	0	0	0	0	0	5	0	0
2016-03-23	10	0	1	0	0	1	0	0	0	0	0	0	7
2016-03-23	10	0	1	0	0	0	1	0	0	0	0	0	7
2016-03-23	11	1	0	1	0	0	0	0	0	0	0	6	0
2016-03-23	11	1	0	0	1	0	0	0	0	0	0	0	7
2016-03-23	11	1	0	0	0	1	0	0	0	0	5	0	0
2016-03-23	11	1	0	0	0	0	1	0	0	0	5	0	0
2016-03-23	11	0	1	1	0	0	0	0	0	0	0	0	7
2016-03-23	11	0	1	0	1	0	0	0	0	0	5	0	0
2016-03-23	11	0	1	0	0	1	0	0	0	0	5	0	0
2016-03-23	11	0	1	0	0	0	1	0	0	0	5	0	0
2016-03-23	12	1	0	1	0	0	0	0	0	0	5	0	0
2016-03-23	12	1	0	0	1	0	0	0	0	0	0	6	0
2016-03-23	12	1	0	0	0	1	0	0	0	0	0	0	7
2016-03-23	12	1	0	0	0	0	1	0	0	0	0	6	0
2016-03-23	12	0	1	1	0	0	0	0	0	0	0	0	7
2016-03-23	12	0	1	0	1	0	0	0	0	0	0	0	7
2016-03-23	12	0	1	0	0	1	0	0	0	0	5	0	0
2016-03-23	12	0	1	0	0	0	1	0	0	0	5	0	0
2016-03-23	13	1	0	1	0	0	0	0	0	0	0	0	7
2016-03-23	13	1	0	0	1	0	0	0	0	0	0	6	0
2016-03-23	13	1	0	0	0	1	0	0	0	0	5	0	0
2016-03-23	13	1	0	0	0	0	1	0	0	0	0	6	0
2016-03-23	13	0	1	1	0	0	0	0	0	0	0	6	0
2016-03-23	13	0	1	0	1	0	0	0	0	0	0	6	0
2016-03-23	13	0	1	0	0	1	0	0	0	0	5	0	0
2016-03-23	13	0	1	0	0	0	1	0	0	0	5	0	0
2016-03-23	14	1	0	1	0	0	0	0	3	0	0	0	0
2016-03-23	14	1	0	0	1	0	0	0	0	0	0	0	7
2016-03-23	14	1	0	0	0	1	0	0	0	0	0	0	7
2016-03-23	14	1	0	0	0	0	1	0	0	0	0	0	7
2016-03-23	14	0	1	1	0	0	0	0	0	0	0	0	7
2016-03-23	14	0	1	0	1	0	0	0	0	0	0	0	7
2016-03-23	14	0	1	0	0	1	0	0	0	0	0	0	7
2016-03-23	14	0	1	0	0	0	1	0	0	0	0	6	0
2016-03-23	15	1	0	1	0	0	0	0	0	0	0	0	7
2016-03-23	15	1	0	0	1	0	0	0	0	0	5	0	0
2016-03-23	15	1	0	0	0	1	0	0	0	0	0	6	0
2016-03-23	15	1	0	0	0	0	1	0	0	0	5	0	0
2016-03-23	15	0	1	1	0	0	0	0	0	0	0	0	7
2016-03-23	15	0	1	0	1	0	0	0	0	0	5	0	0
2016-03-23	15	0	1	0	0	1	0	0	0	0	5	0	0
2016-03-23	15	0	1	0	0	0	1	0	0	0	0	6	0
2016-03-23	16	1	0	1	0	0	0	0	0	0	0	0	7
2016-03-23	16	1	0	0	1	0	0	0	0	0	0	0	7
2016-03-23	16	1	0	0	0	1	0	0	0	0	5	0	0
2016-03-23	16	1	0	0	0	0	1	0	0	0	0	6	0
2016-03-23	16	0	1	1	0	0	0	0	0	0	5	0	0
2016-03-23	16	0	1	0	1	0	0	2	0	0	0	0	0
2016-03-23	16	0	1	0	0	1	0	0	0	0	5	0	0
2016-03-23	16	0	1	0	0	0	1	0	0	0	0	0	7
2016-03-23	17	1	0	1	0	0	0	0	0	0	0	0	7
2016-03-23	17	1	0	0	1	0	0	0	0	0	0	0	7
2016-03-23	17	1	0	0	0	1	0	0	0	0	0	6	0
2016-03-23	17	1	0	0	0	0	1	0	0	0	0	0	7
2016-03-23	17	0	1	1	0	0	0	0	0	0	0	0	7
2016-03-23	17	0	1	0	1	0	0	0	0	0	0	6	0
2016-03-23	17	0	1	0	0	1	0	0	0	0	0	6	0
2016-03-23	17	0	1	0	0	0	1	0	0	0	0	0	7
2016-03-23	18	1	0	1	0	0	0	0	0	0	0	0	7
2016-03-23	18	1	0	0	1	0	0	0	0	0	0	0	7
2016-03-23	18	1	0	0	0	1	0	0	0	0	0	0	7
2016-03-23	18	1	0	0	0	0	1	0	0	0	5	0	0
2016-03-23	18	0	1	1	0	0	0	0	0	0	0	0	7
2016-03-23	18	0	1	0	1	0	0	0	0	0	0	0	7
2016-03-23	18	0	1	0	0	1	0	0	0	0	0	0	7
2016-03-23	18	0	1	0	0	0	1	0	0	0	0	0	7
2016-03-23	19	1	0	1	0	0	0	0	0	0	0	0	7
2016-03-23	19	1	0	0	1	0	0	0	0	0	5	0	0
2016-03-23	19	1	0	0	0	1	0	0	0	0	0	0	7
2016-03-23	19	1	0	0	0	0	1	0	0	4	0	0	0
2016-03-23	19	0	1	1	0	0	0	0	0	0	5	0	0
2016-03-23	19	0	1	0	1	0	0	0	0	4	0	0	0
2016-03-23	19	0	1	0	0	1	0	0	0	0	0	0	7
2016-03-23	19	0	1	0	0	0	1	0	0	0	0	0	7
2016-03-23	20	1	0	1	0	0	0	0	0	0	0	0	7
2016-03-23	20	1	0	0	1	0	0	0	0	0	0	0	7
2016-03-23	20	1	0	0	0	1	0	0	0	0	0	0	7
2016-03-23	20	1	0	0	0	0	1	0	0	0	0	6	0
2016-03-23	20	0	1	1	0	0	0	0	0	0	5	0	0
2016-03-23	20	0	1	0	1	0	0	0	0	0	0	6	0
2016-03-23	20	0	1	0	0	1	0	0	0	0	0	6	0
2016-03-23	20	0	1	0	0	0	1	0	0	0	5	0	0
2016-03-23	21	1	0	1	0	0	0	0	0	0	0	0	7
2016-03-23	21	1	0	0	1	0	0	0	0	0	5	0	0
2016-03-23	21	1	0	0	0	1	0	0	0	0	5	0	0
2016-03-23	21	1	0	0	0	0	1	0	0	0	5	0	0
2016-03-23	21	0	1	1	0	0	0	0	0	0	0	0	7
2016-03-23	21	0	1	0	1	0	0	0	0	0	0	0	7
2016-03-23	21	0	1	0	0	1	0	0	0	0	5	0	0
2016-03-23	21	0	1	0	0	0	1	0	0	0	5	0	0
2016-03-23	22	1	0	1	0	0	0	0	3	0	0	0	0
2016-03-23	22	1	0	0	1	0	0	0	0	0	0	0	7
2016-03-23	22	1	0	0	0	1	0	0	0	4	0	0	0
2016-03-23	22	1	0	0	0	0	1	0	0	0	5	0	0
2016-03-23	22	0	1	1	0	0	0	0	0	0	0	0	7
2016-03-23	22	0	1	0	1	0	0	0	0	0	5	0	0
2016-03-23	22	0	1	0	0	1	0	0	0	0	5	0	0
2016-03-23	22	0	1	0	0	0	1	0	0	0	5	0	0
2016-03-23	23	1	0	1	0	0	0	0	0	0	5	0	0
2016-03-23	23	1	0	0	1	0	0	0	0	0	5	0	0
2016-03-23	23	1	0	0	0	1	0	0	0	0	5	0	0
2016-03-23	23	1	0	0	0	0	1	0	0	0	5	0	0
2016-03-23	23	0	1	1	0	0	0	0	0	0	5	0	0
2016-03-23	23	0	1	0	1	0	0	0	0	0	5	0	0
2016-03-23	23	0	1	0	0	1	0	0	0	0	5	0	0
2016-03-23	23	0	1	0	0	0	1	0	0	0	5	0	0
2016-03-23	24	1	0	1	0	0	0	0	0	0	0	0	7
2016-03-23	24	1	0	0	1	0	0	0	0	0	5	0	0
2016-03-23	24	1	0	0	0	1	0	0	0	0	0	0	7
2016-03-23	24	1	0	0	0	0	1	0	0	0	0	6	0
2016-03-23	24	0	1	1	0	0	0	0	0	0	0	6	0
2016-03-23	24	0	1	0	1	0	0	0	0	0	0	6	0
2016-03-23	24	0	1	0	0	1	0	0	0	0	0	6	0
2016-03-23	24	0	1	0	0	0	1	0	0	0	0	6	0
2016-03-23	25	1	0	1	0	0	0	0	0	0	5	0	0
2016-03-23	25	1	0	0	1	0	0	0	0	0	0	0	7
2016-03-23	25	1	0	0	0	1	0	0	0	0	0	6	0
2016-03-23	25	1	0	0	0	0	1	0	0	0	0	6	0
2016-03-23	25	0	1	1	0	0	0	0	0	0	5	0	0
2016-03-23	25	0	1	0	1	0	0	0	0	0	0	0	7
2016-03-23	25	0	1	0	0	1	0	0	0	0	5	0	0
2016-03-23	25	0	1	0	0	0	1	0	0	0	0	6	0
2016-03-23	26	1	0	1	0	0	0	0	0	0	5	0	0
2016-03-23	26	1	0	0	1	0	0	0	0	0	0	0	7
2016-03-23	26	1	0	0	0	1	0	0	0	0	5	0	0
2016-03-23	26	1	0	0	0	0	1	0	0	0	5	0	0
2016-03-23	26	0	1	1	0	0	0	0	0	0	5	0	0
2016-03-23	26	0	1	0	1	0	0	0	0	0	0	0	7
2016-03-23	26	0	1	0	0	1	0	0	0	0	5	0	0
2016-03-23	26	0	1	0	0	0	1	0	0	0	5	0	0
2016-03-23	27	1	0	1	0	0	0	0	0	4	0	0	0
2016-03-23	27	1	0	0	1	0	0	0	0	0	5	0	0
2016-03-23	27	1	0	0	0	1	0	0	0	0	0	6	0
2016-03-23	27	1	0	0	0	0	1	0	0	0	0	6	0
2016-03-23	27	0	1	1	0	0	0	0	0	0	0	0	7
2016-03-23	27	0	1	0	1	0	0	0	0	0	0	0	7
2016-03-23	27	0	1	0	0	1	0	0	0	0	0	0	7
2016-03-23	27	0	1	0	0	0	1	0	0	0	0	6	0
2016-03-23	28	1	0	1	0	0	0	0	0	0	0	6	0
2016-03-23	28	1	0	0	1	0	0	0	0	0	5	0	0
2016-03-23	28	1	0	0	0	1	0	0	0	0	5	0	0
2016-03-23	28	1	0	0	0	0	1	0	0	0	0	6	0
2016-03-23	28	0	1	1	0	0	0	0	0	0	0	0	7
2016-03-23	28	0	1	0	1	0	0	0	0	0	0	0	7
2016-03-23	28	0	1	0	0	1	0	0	0	0	0	6	0
2016-03-23	28	0	1	0	0	0	1	0	0	0	5	0	0
2016-03-23	29	1	0	1	0	0	0	0	0	0	0	0	7
2016-03-23	29	1	0	0	1	0	0	0	0	0	5	0	0
2016-03-23	29	1	0	0	0	1	0	0	0	0	5	0	0
2016-03-23	29	1	0	0	0	0	1	0	0	0	0	6	0
2016-03-23	29	0	1	1	0	0	0	0	0	0	5	0	0
2016-03-23	29	0	1	0	1	0	0	0	0	0	5	0	0
2016-03-23	29	0	1	0	0	1	0	0	0	0	0	6	0
2016-03-23	29	0	1	0	0	0	1	0	0	0	5	0	0
2016-03-23	30	1	0	1	0	0	0	0	0	0	5	0	0
2016-03-23	30	1	0	0	1	0	0	0	0	0	5	0	0
2016-03-23	30	1	0	0	0	1	0	0	0	0	0	0	7
2016-03-23	30	1	0	0	0	0	1	0	0	0	5	0	0
2016-03-23	30	0	1	1	0	0	0	0	0	0	0	0	7
2016-03-23	30	0	1	0	1	0	0	0	0	0	5	0	0
2016-03-23	30	0	1	0	0	1	0	0	0	0	5	0	0
2016-03-23	30	0	1	0	0	0	1	0	0	0	0	0	7
2016-03-23	31	1	0	1	0	0	0	0	0	0	0	6	0
2016-03-23	31	1	0	0	1	0	0	0	0	0	5	0	0
2016-03-23	31	1	0	0	0	1	0	0	0	0	5	0	0
2016-03-23	31	1	0	0	0	0	1	0	0	0	0	6	0
2016-03-23	31	0	1	1	0	0	0	0	0	0	5	0	0
2016-03-23	31	0	1	0	1	0	0	0	0	0	0	6	0
2016-03-23	31	0	1	0	0	1	0	0	0	4	0	0	0
2016-03-23	31	0	1	0	0	0	1	0	0	0	0	6	0
2016-03-23	32	1	0	1	0	0	0	0	0	0	0	0	7
2016-03-23	32	1	0	0	1	0	0	0	0	0	0	0	7
2016-03-23	32	1	0	0	0	1	0	2	0	0	0	0	0
2016-03-23	32	1	0	0	0	0	1	0	0	0	5	0	0
2016-03-23	32	0	1	1	0	0	0	0	0	0	5	0	0
2016-03-23	32	0	1	0	1	0	0	0	0	0	0	6	0
2016-03-23	32	0	1	0	0	1	0	0	0	0	5	0	0
2016-03-23	32	0	1	0	0	0	1	0	0	0	0	0	7
2016-03-23	33	1	0	1	0	0	0	0	0	0	5	0	0
2016-03-23	33	1	0	0	1	0	0	0	0	0	5	0	0
2016-03-23	33	1	0	0	0	1	0	0	0	0	5	0	0
2016-03-23	33	1	0	0	0	0	1	0	0	0	5	0	0
2016-03-23	33	0	1	1	0	0	0	0	0	0	5	0	0
2016-03-23	33	0	1	0	1	0	0	0	0	0	0	6	0
2016-03-23	33	0	1	0	0	1	0	0	0	0	0	0	7
2016-03-23	33	0	1	0	0	0	1	0	0	0	0	6	0
2016-03-23	34	1	0	1	0	0	0	0	0	0	0	6	0
2016-03-23	34	1	0	0	1	0	0	0	0	0	5	0	0
2016-03-23	34	1	0	0	0	1	0	0	0	0	0	6	0
2016-03-23	34	1	0	0	0	0	1	0	0	0	0	6	0
2016-03-23	34	0	1	1	0	0	0	0	0	0	0	0	7
2016-03-23	34	0	1	0	1	0	0	2	0	0	0	0	0
2016-03-23	34	0	1	0	0	1	0	0	0	0	0	0	7
2016-03-23	34	0	1	0	0	0	1	0	0	0	0	6	0
2016-03-23	35	1	0	1	0	0	0	0	0	0	0	0	7
2016-03-23	35	1	0	0	1	0	0	0	0	0	0	0	7
2016-03-23	35	1	0	0	0	1	0	0	0	0	0	6	0
2016-03-23	35	1	0	0	0	0	1	0	0	0	0	6	0
2016-03-23	35	0	1	1	0	0	0	0	0	0	0	6	0
2016-03-23	35	0	1	0	1	0	0	0	0	0	0	0	7
2016-03-23	35	0	1	0	0	1	0	0	0	0	0	6	0
2016-03-23	35	0	1	0	0	0	1	0	0	0	0	0	7
2016-03-23	36	1	0	1	0	0	0	0	0	0	0	6	0
2016-03-23	36	1	0	0	1	0	0	0	0	0	0	0	7
2016-03-23	36	1	0	0	0	1	0	0	0	0	0	6	0
2016-03-23	36	1	0	0	0	0	1	0	0	0	5	0	0
2016-03-23	36	0	1	1	0	0	0	0	0	0	5	0	0
2016-03-23	36	0	1	0	1	0	0	0	0	0	5	0	0
2016-03-23	36	0	1	0	0	1	0	0	0	0	5	0	0
2016-03-23	36	0	1	0	0	0	1	0	0	0	5	0	0
2016-03-23	37	1	0	1	0	0	0	0	0	0	0	0	7
2016-03-23	37	1	0	0	1	0	0	0	0	0	5	0	0
2016-03-23	37	1	0	0	0	1	0	0	0	0	5	0	0
2016-03-23	37	1	0	0	0	0	1	0	0	0	5	0	0
2016-03-23	37	0	1	1	0	0	0	0	0	0	0	6	0
2016-03-23	37	0	1	0	1	0	0	0	0	0	0	0	7
2016-03-23	37	0	1	0	0	1	0	0	0	0	0	6	0
2016-03-23	37	0	1	0	0	0	1	0	0	0	0	0	7
2016-03-23	38	1	0	1	0	0	0	0	0	0	5	0	0
2016-03-23	38	1	0	0	1	0	0	0	0	0	0	0	7
2016-03-23	38	1	0	0	0	1	0	0	0	0	0	6	0
2016-03-23	38	1	0	0	0	0	1	0	0	0	0	6	0
2016-03-23	38	0	1	1	0	0	0	0	0	0	0	0	7
2016-03-23	38	0	1	0	1	0	0	0	0	0	0	0	7
2016-03-23	38	0	1	0	0	1	0	0	0	0	5	0	0
2016-03-23	38	0	1	0	0	0	1	0	0	0	0	0	7
2016-03-23	39	1	0	1	0	0	0	0	0	0	0	0	7
2016-03-23	39	1	0	0	1	0	0	0	0	0	5	0	0
2016-03-23	39	1	0	0	0	1	0	0	0	0	5	0	0
2016-03-23	39	1	0	0	0	0	1	0	0	0	5	0	0
2016-03-23	39	0	1	1	0	0	0	0	0	0	0	0	7
2016-03-23	39	0	1	0	1	0	0	0	0	0	0	0	7
2016-03-23	39	0	1	0	0	1	0	0	0	0	0	6	0
2016-03-23	39	0	1	0	0	0	1	0	0	0	0	0	7
2016-03-23	40	1	0	1	0	0	0	0	0	0	0	0	7
2016-03-23	40	1	0	0	1	0	0	0	0	0	0	6	0
2016-03-23	40	1	0	0	0	1	0	0	0	0	0	0	7
2016-03-23	40	1	0	0	0	0	1	0	0	0	0	0	7
2016-03-23	40	0	1	1	0	0	0	0	0	0	0	0	7
2016-03-23	40	0	1	0	1	0	0	0	0	0	0	0	7
2016-03-23	40	0	1	0	0	1	0	0	0	0	0	0	7
2016-03-23	40	0	1	0	0	0	1	0	0	0	5	0	0
2016-03-23	41	1	0	1	0	0	0	0	0	0	0	0	7
2016-03-23	41	1	0	0	1	0	0	0	0	0	0	6	0
2016-03-23	41	1	0	0	0	1	0	0	0	0	5	0	0
2016-03-23	41	1	0	0	0	0	1	0	0	0	0	6	0
2016-03-23	41	0	1	1	0	0	0	0	0	0	5	0	0
2016-03-23	41	0	1	0	1	0	0	0	0	0	0	6	0
2016-03-23	41	0	1	0	0	1	0	0	0	4	0	0	0
2016-03-23	41	0	1	0	0	0	1	0	0	0	0	0	7
2016-03-23	42	1	0	1	0	0	0	0	0	0	5	0	0
2016-03-23	42	1	0	0	1	0	0	0	0	0	0	0	7
2016-03-23	42	1	0	0	0	1	0	0	0	0	0	0	7
2016-03-23	42	1	0	0	0	0	1	0	0	0	5	0	0
2016-03-23	42	0	1	1	0	0	0	0	0	4	0	0	0
2016-03-23	42	0	1	0	1	0	0	2	0	0	0	0	0
2016-03-23	42	0	1	0	0	1	0	2	0	0	0	0	0
2016-03-23	42	0	1	0	0	0	1	2	0	0	0	0	0
2016-03-23	43	1	0	1	0	0	0	0	0	0	0	0	7
2016-03-23	43	1	0	0	1	0	0	0	0	0	0	0	7
2016-03-23	43	1	0	0	0	1	0	0	0	0	5	0	0
2016-03-23	43	1	0	0	0	0	1	0	0	0	0	6	0
2016-03-23	43	0	1	1	0	0	0	0	0	0	0	0	7
2016-03-23	43	0	1	0	1	0	0	0	0	0	0	6	0
2016-03-23	43	0	1	0	0	1	0	2	0	0	0	0	0
2016-03-23	43	0	1	0	0	0	1	0	0	0	5	0	0
2016-03-23	44	1	0	1	0	0	0	0	0	0	0	0	7
2016-03-23	44	1	0	0	1	0	0	0	0	0	0	6	0
2016-03-23	44	1	0	0	0	1	0	0	0	0	0	0	7
2016-03-23	44	1	0	0	0	0	1	0	0	0	0	6	0
2016-03-23	44	0	1	1	0	0	0	0	0	0	0	0	7
2016-03-23	44	0	1	0	1	0	0	0	0	0	0	6	0
2016-03-23	44	0	1	0	0	1	0	0	0	0	5	0	0
2016-03-23	44	0	1	0	0	0	1	0	0	0	0	0	7
2016-03-23	45	1	0	1	0	0	0	2	0	0	0	0	0
2016-03-23	45	1	0	0	1	0	0	0	0	0	5	0	0
2016-03-23	45	1	0	0	0	1	0	0	0	0	5	0	0
2016-03-23	45	1	0	0	0	0	1	0	0	0	5	0	0
2016-03-23	45	0	1	1	0	0	0	0	0	0	5	0	0
2016-03-23	45	0	1	0	1	0	0	0	0	0	0	6	0
2016-03-23	45	0	1	0	0	1	0	0	0	4	0	0	0
2016-03-23	45	0	1	0	0	0	1	0	0	0	5	0	0
2016-03-23	46	1	0	1	0	0	0	0	0	0	5	0	0
2016-03-23	46	1	0	0	1	0	0	0	0	0	0	0	7
2016-03-23	46	1	0	0	0	1	0	0	0	0	5	0	0
2016-03-23	46	1	0	0	0	0	1	0	0	0	0	0	7
2016-03-23	46	0	1	1	0	0	0	0	0	0	0	6	0
2016-03-23	46	0	1	0	1	0	0	0	0	0	0	0	7
2016-03-23	46	0	1	0	0	1	0	0	0	0	0	6	0
2016-03-23	46	0	1	0	0	0	1	0	0	0	0	6	0
2016-03-23	47	1	0	1	0	0	0	0	0	4	0	0	0
2016-03-23	47	1	0	0	1	0	0	0	0	0	0	0	7
2016-03-23	47	1	0	0	0	1	0	0	0	0	0	0	7
2016-03-23	47	1	0	0	0	0	1	0	0	0	0	0	7
2016-03-23	47	0	1	1	0	0	0	0	0	0	5	0	0
2016-03-23	47	0	1	0	1	0	0	0	0	0	5	0	0
2016-03-23	47	0	1	0	0	1	0	0	0	0	5	0	0
2016-03-23	47	0	1	0	0	0	1	0	0	0	0	0	7
2016-03-23	48	1	0	1	0	0	0	0	0	0	0	0	7
2016-03-23	48	1	0	0	1	0	0	0	0	4	0	0	0
2016-03-23	48	1	0	0	0	1	0	0	0	0	5	0	0
2016-03-23	48	1	0	0	0	0	1	0	0	0	0	6	0
2016-03-23	48	0	1	1	0	0	0	0	0	0	0	0	7
2016-03-23	48	0	1	0	1	0	0	0	3	0	0	0	0
2016-03-23	48	0	1	0	0	1	0	0	0	0	0	6	0
2016-03-23	48	0	1	0	0	0	1	2	0	0	0	0	0
2016-03-23	49	1	0	1	0	0	0	0	0	0	5	0	0
2016-03-23	49	1	0	0	1	0	0	0	0	0	5	0	0
2016-03-23	49	1	0	0	0	1	0	0	0	0	5	0	0
2016-03-23	49	1	0	0	0	0	1	0	0	0	5	0	0
2016-03-23	49	0	1	1	0	0	0	0	0	0	0	0	7
2016-03-23	49	0	1	0	1	0	0	0	0	0	5	0	0
2016-03-23	49	0	1	0	0	1	0	0	0	0	0	0	7
2016-03-23	49	0	1	0	0	0	1	0	0	0	0	6	0
2016-03-23	50	1	0	1	0	0	0	0	0	0	5	0	0
2016-03-23	50	1	0	0	1	0	0	0	0	0	5	0	0
2016-03-23	50	1	0	0	0	1	0	0	0	0	0	6	0
2016-03-23	50	1	0	0	0	0	1	0	0	0	5	0	0
2016-03-23	50	0	1	1	0	0	0	0	0	0	0	6	0
2016-03-23	50	0	1	0	1	0	0	0	0	0	0	0	7
2016-03-23	50	0	1	0	0	1	0	0	0	0	5	0	0
2016-03-23	50	0	1	0	0	0	1	0	3	0	0	0	0
2016-03-23	51	1	0	1	0	0	0	0	0	0	5	0	0
2016-03-23	51	1	0	0	1	0	0	0	0	0	5	0	0
2016-03-23	51	1	0	0	0	1	0	0	0	0	5	0	0
2016-03-23	51	1	0	0	0	0	1	0	0	0	0	0	7
2016-03-23	51	0	1	1	0	0	0	0	0	0	0	0	7
2016-03-23	51	0	1	0	1	0	0	0	0	0	0	0	7
2016-03-23	51	0	1	0	0	1	0	0	0	0	5	0	0
2016-03-23	51	0	1	0	0	0	1	0	0	0	5	0	0
2016-03-23	52	1	0	1	0	0	0	0	0	0	0	6	0
2016-03-23	52	1	0	0	1	0	0	0	0	4	0	0	0
2016-03-23	52	1	0	0	0	1	0	2	0	0	0	0	0
2016-03-23	52	1	0	0	0	0	1	0	0	0	0	6	0
2016-03-23	52	0	1	1	0	0	0	0	0	0	5	0	0
2016-03-23	52	0	1	0	1	0	0	0	0	0	5	0	0
2016-03-23	52	0	1	0	0	1	0	0	0	0	0	6	0
2016-03-23	52	0	1	0	0	0	1	0	0	0	0	6	0
2016-03-23	53	1	0	1	0	0	0	0	0	0	0	0	7
2016-03-23	53	1	0	0	1	0	0	0	0	0	5	0	0
2016-03-23	53	1	0	0	0	1	0	0	0	0	0	6	0
2016-03-23	53	1	0	0	0	0	1	0	0	0	5	0	0
2016-03-23	53	0	1	1	0	0	0	0	0	0	0	0	7
2016-03-23	53	0	1	0	1	0	0	0	0	0	0	6	0
2016-03-23	53	0	1	0	0	1	0	0	0	0	0	6	0
2016-03-23	53	0	1	0	0	0	1	0	0	0	5	0	0
2016-03-23	54	1	0	1	0	0	0	0	0	4	0	0	0
2016-03-23	54	1	0	0	1	0	0	0	0	0	0	0	7
2016-03-23	54	1	0	0	0	1	0	2	0	0	0	0	0
2016-03-23	54	1	0	0	0	0	1	0	3	0	0	0	0
2016-03-23	54	0	1	1	0	0	0	0	0	0	5	0	0
2016-03-23	54	0	1	0	1	0	0	0	0	0	0	0	7
2016-03-23	54	0	1	0	0	1	0	0	0	0	5	0	0
2016-03-23	54	0	1	0	0	0	1	0	0	0	5	0	0
2016-03-23	55	1	0	1	0	0	0	0	0	0	0	0	7
2016-03-23	55	1	0	0	1	0	0	0	0	0	0	0	7
2016-03-23	55	1	0	0	0	1	0	0	0	0	0	6	0
2016-03-23	55	1	0	0	0	0	1	2	0	0	0	0	0
2016-03-23	55	0	1	1	0	0	0	0	0	0	0	6	0
2016-03-23	55	0	1	0	1	0	0	0	0	0	0	0	7
2016-03-23	55	0	1	0	0	1	0	2	0	0	0	0	0
2016-03-23	55	0	1	0	0	0	1	0	0	0	0	0	7
2016-03-23	56	1	0	1	0	0	0	0	0	0	0	0	7
2016-03-23	56	1	0	0	1	0	0	0	0	0	0	6	0
2016-03-23	56	1	0	0	0	1	0	0	0	4	0	0	0
2016-03-23	56	1	0	0	0	0	1	0	0	0	5	0	0
2016-03-23	56	0	1	1	0	0	0	0	0	0	5	0	0
2016-03-23	56	0	1	0	1	0	0	2	0	0	0	0	0
2016-03-23	56	0	1	0	0	1	0	0	3	0	0	0	0
2016-03-23	56	0	1	0	0	0	1	0	0	0	5	0	0
2016-03-23	57	1	0	1	0	0	0	0	0	0	0	0	7
2016-03-23	57	1	0	0	1	0	0	0	0	0	5	0	0
2016-03-23	57	1	0	0	0	1	0	0	0	0	5	0	0
2016-03-23	57	1	0	0	0	0	1	0	0	0	5	0	0
2016-03-23	57	0	1	1	0	0	0	0	0	0	5	0	0
2016-03-23	57	0	1	0	1	0	0	0	3	0	0	0	0
2016-03-23	57	0	1	0	0	1	0	0	3	0	0	0	0
2016-03-23	57	0	1	0	0	0	1	0	0	0	0	0	7
2016-03-23	58	1	0	1	0	0	0	0	0	0	5	0	0
2016-03-23	58	1	0	0	1	0	0	0	0	0	5	0	0
2016-03-23	58	1	0	0	0	1	0	0	0	0	5	0	0
2016-03-23	58	1	0	0	0	0	1	0	0	0	0	6	0
2016-03-23	58	0	1	1	0	0	0	0	0	0	0	0	7
2016-03-23	58	0	1	0	1	0	0	0	0	0	0	0	7
2016-03-23	58	0	1	0	0	1	0	2	0	0	0	0	0
2016-03-23	58	0	1	0	0	0	1	2	0	0	0	0	0
2016-03-23	59	1	0	1	0	0	0	0	0	0	5	0	0
2016-03-23	59	1	0	0	1	0	0	0	0	0	5	0	0
2016-03-23	59	1	0	0	0	1	0	0	0	0	5	0	0
2016-03-23	59	1	0	0	0	0	1	0	0	0	0	6	0
2016-03-23	59	0	1	1	0	0	0	0	0	0	0	0	7
2016-03-23	59	0	1	0	1	0	0	0	0	0	5	0	0
2016-03-23	59	0	1	0	0	1	0	0	0	0	5	0	0
2016-03-23	59	0	1	0	0	0	1	0	0	0	5	0	0
2016-03-23	60	1	0	1	0	0	0	0	0	0	0	0	7
2016-03-23	60	1	0	0	1	0	0	0	0	0	5	0	0
2016-03-23	60	1	0	0	0	1	0	0	0	0	0	6	0
2016-03-23	60	1	0	0	0	0	1	0	0	0	5	0	0
2016-03-23	60	0	1	1	0	0	0	0	0	0	0	0	7
2016-03-23	60	0	1	0	1	0	0	0	0	0	0	0	7
2016-03-23	60	0	1	0	0	1	0	0	0	0	0	0	7
2016-03-23	60	0	1	0	0	0	1	0	0	0	0	0	7
2016-03-23	61	1	0	1	0	0	0	0	0	0	5	0	0
2016-03-23	61	1	0	0	1	0	0	0	0	0	0	0	7
2016-03-23	61	1	0	0	0	1	0	0	0	0	0	6	0
2016-03-23	61	1	0	0	0	0	1	0	0	0	0	6	0
2016-03-23	61	0	1	1	0	0	0	0	0	4	0	0	0
2016-03-23	61	0	1	0	1	0	0	0	0	0	5	0	0
2016-03-23	61	0	1	0	0	1	0	0	0	0	5	0	0
2016-03-23	61	0	1	0	0	0	1	2	0	0	0	0	0
2016-03-23	62	1	0	1	0	0	0	0	0	0	0	0	7
2016-03-23	62	1	0	0	1	0	0	0	0	4	0	0	0
2016-03-23	62	1	0	0	0	1	0	0	0	0	5	0	0
2016-03-23	62	1	0	0	0	0	1	0	0	0	5	0	0
2016-03-23	62	0	1	1	0	0	0	0	0	0	0	0	7
2016-03-23	62	0	1	0	1	0	0	0	0	0	0	0	7
2016-03-23	62	0	1	0	0	1	0	0	0	0	5	0	0
2016-03-23	62	0	1	0	0	0	1	0	0	0	0	6	0
2016-03-23	63	1	0	1	0	0	0	0	0	0	5	0	0
2016-03-23	63	1	0	0	1	0	0	0	0	0	0	0	7
2016-03-23	63	1	0	0	0	1	0	0	0	0	5	0	0
2016-03-23	63	1	0	0	0	0	1	0	0	0	0	6	0
2016-03-23	63	0	1	1	0	0	0	0	0	0	0	6	0
2016-03-23	63	0	1	0	1	0	0	0	0	0	0	0	7
2016-03-23	63	0	1	0	0	1	0	0	0	0	5	0	0
2016-03-23	63	0	1	0	0	0	1	0	0	0	5	0	0
2016-03-23	64	1	0	1	0	0	0	0	0	0	0	0	7
2016-03-23	64	1	0	0	1	0	0	0	0	0	0	0	7
2016-03-23	64	1	0	0	0	1	0	0	0	0	5	0	0
2016-03-23	64	1	0	0	0	0	1	0	0	0	5	0	0
2016-03-23	64	0	1	1	0	0	0	0	0	0	0	6	0
2016-03-23	64	0	1	0	1	0	0	0	0	0	5	0	0
2016-03-23	64	0	1	0	0	1	0	0	0	0	5	0	0
2016-03-23	64	0	1	0	0	0	1	0	0	0	0	0	7
2016-03-23	65	1	0	1	0	0	0	0	0	0	0	6	0
2016-03-23	65	1	0	0	1	0	0	0	0	0	0	0	7
2016-03-23	65	1	0	0	0	1	0	0	0	0	0	6	0
2016-03-23	65	1	0	0	0	0	1	0	0	0	0	0	7
2016-03-23	65	0	1	1	0	0	0	0	0	0	5	0	0
2016-03-23	65	0	1	0	1	0	0	0	0	0	0	0	7
2016-03-23	65	0	1	0	0	1	0	0	0	0	5	0	0
2016-03-23	65	0	1	0	0	0	1	0	0	0	5	0	0
2016-03-23	66	1	0	1	0	0	0	0	0	0	0	6	0
2016-03-23	66	1	0	0	1	0	0	0	0	0	5	0	0
2016-03-23	66	1	0	0	0	1	0	0	0	0	5	0	0
2016-03-23	66	1	0	0	0	0	1	0	0	0	0	6	0
2016-03-23	66	0	1	1	0	0	0	0	0	0	5	0	0
2016-03-23	66	0	1	0	1	0	0	0	0	0	0	0	7
2016-03-23	66	0	1	0	0	1	0	0	0	0	0	6	0
2016-03-23	66	0	1	0	0	0	1	0	0	0	0	6	0
2016-03-23	67	1	0	1	0	0	0	0	0	0	0	0	7
2016-03-23	67	1	0	0	1	0	0	0	0	0	0	6	0
2016-03-23	67	1	0	0	0	1	0	0	0	0	0	6	0
2016-03-23	67	1	0	0	0	0	1	0	0	0	0	6	0
2016-03-23	67	0	1	1	0	0	0	0	0	0	5	0	0
2016-03-23	67	0	1	0	1	0	0	0	0	0	0	0	7
2016-03-23	67	0	1	0	0	1	0	0	0	0	5	0	0
2016-03-23	67	0	1	0	0	0	1	0	0	0	5	0	0
2016-03-23	68	1	0	1	0	0	0	0	0	0	5	0	0
2016-03-23	68	1	0	0	1	0	0	0	0	0	0	0	7
2016-03-23	68	1	0	0	0	1	0	0	0	0	0	6	0
2016-03-23	68	1	0	0	0	0	1	0	0	0	5	0	0
2016-03-23	68	0	1	1	0	0	0	0	0	0	0	0	7
2016-03-23	68	0	1	0	1	0	0	0	0	0	0	6	0
2016-03-23	68	0	1	0	0	1	0	0	0	0	5	0	0
2016-03-23	68	0	1	0	0	0	1	0	0	0	5	0	0
2016-03-23	69	1	0	1	0	0	0	0	0	0	0	0	7
2016-03-23	69	1	0	0	1	0	0	0	0	0	0	0	7
2016-03-23	69	1	0	0	0	1	0	0	0	0	5	0	0
2016-03-23	69	1	0	0	0	0	1	0	0	0	5	0	0
2016-03-23	69	0	1	1	0	0	0	0	0	0	0	6	0
2016-03-23	69	0	1	0	1	0	0	0	0	0	0	6	0
2016-03-23	69	0	1	0	0	1	0	0	0	0	0	0	7
2016-03-23	69	0	1	0	0	0	1	0	0	0	5	0	0
2016-03-23	70	1	0	1	0	0	0	0	0	0	0	0	7
2016-03-23	70	1	0	0	1	0	0	0	0	0	5	0	0
2016-03-23	70	1	0	0	0	1	0	0	0	0	0	6	0
2016-03-23	70	1	0	0	0	0	1	0	0	0	0	0	7
2016-03-23	70	0	1	1	0	0	0	0	0	0	0	0	7
2016-03-23	70	0	1	0	1	0	0	0	0	0	5	0	0
2016-03-23	70	0	1	0	0	1	0	0	0	0	0	0	7
2016-03-23	70	0	1	0	0	0	1	0	0	0	5	0	0
2016-03-23	71	1	0	1	0	0	0	0	0	0	5	0	0
2016-03-23	71	1	0	0	1	0	0	0	0	0	0	0	7
2016-03-23	71	1	0	0	0	1	0	0	0	0	5	0	0
2016-03-23	71	1	0	0	0	0	1	0	0	4	0	0	0
2016-03-23	71	0	1	1	0	0	0	0	0	0	5	0	0
2016-03-23	71	0	1	0	1	0	0	0	0	0	0	6	0
2016-03-23	71	0	1	0	0	1	0	0	0	0	0	0	7
2016-03-23	71	0	1	0	0	0	1	0	0	0	0	6	0
2016-03-23	72	1	0	1	0	0	0	0	0	0	5	0	0
2016-03-23	72	1	0	0	1	0	0	0	0	0	5	0	0
2016-03-23	72	1	0	0	0	1	0	2	0	0	0	0	0
2016-03-23	72	1	0	0	0	0	1	0	0	0	5	0	0
2016-03-23	72	0	1	1	0	0	0	0	0	0	0	0	7
2016-03-23	72	0	1	0	1	0	0	0	0	0	0	0	7
2016-03-23	72	0	1	0	0	1	0	0	0	0	5	0	0
2016-03-23	72	0	1	0	0	0	1	0	0	0	0	0	7
2016-03-23	73	1	0	1	0	0	0	0	0	0	0	6	0
2016-03-23	73	1	0	0	1	0	0	0	0	0	5	0	0
2016-03-23	73	1	0	0	0	1	0	0	0	0	0	6	0
2016-03-23	73	1	0	0	0	0	1	0	0	0	5	0	0
2016-03-23	73	0	1	1	0	0	0	0	0	0	5	0	0
2016-03-23	73	0	1	0	1	0	0	0	0	0	5	0	0
2016-03-23	73	0	1	0	0	1	0	0	0	0	0	6	0
2016-03-23	73	0	1	0	0	0	1	0	0	0	0	6	0
2016-03-23	74	1	0	1	0	0	0	0	0	4	0	0	0
2016-03-23	74	1	0	0	1	0	0	0	0	0	0	6	0
2016-03-23	74	1	0	0	0	1	0	0	0	0	0	6	0
2016-03-23	74	1	0	0	0	0	1	0	0	0	5	0	0
2016-03-23	74	0	1	1	0	0	0	0	0	0	0	0	7
2016-03-23	74	0	1	0	1	0	0	0	0	0	5	0	0
2016-03-23	74	0	1	0	0	1	0	0	0	0	5	0	0
2016-03-23	74	0	1	0	0	0	1	0	0	0	0	6	0
2016-03-23	75	1	0	1	0	0	0	0	0	0	0	0	7
2016-03-23	75	1	0	0	1	0	0	0	0	0	0	6	0
2016-03-23	75	1	0	0	0	1	0	0	0	0	5	0	0
2016-03-23	75	1	0	0	0	0	1	0	3	0	0	0	0
2016-03-23	75	0	1	1	0	0	0	0	0	0	0	6	0
2016-03-23	75	0	1	0	1	0	0	0	0	0	5	0	0
2016-03-23	75	0	1	0	0	1	0	0	0	0	5	0	0
2016-03-23	75	0	1	0	0	0	1	0	0	0	0	0	7
2016-03-23	76	1	0	1	0	0	0	0	0	0	5	0	0
2016-03-23	76	1	0	0	1	0	0	0	0	0	5	0	0
2016-03-23	76	1	0	0	0	1	0	0	0	0	5	0	0
2016-03-23	76	1	0	0	0	0	1	0	0	0	0	6	0
2016-03-23	76	0	1	1	0	0	0	0	0	0	0	6	0
2016-03-23	76	0	1	0	1	0	0	0	0	0	0	0	7
2016-03-23	76	0	1	0	0	1	0	0	0	0	5	0	0
2016-03-23	76	0	1	0	0	0	1	0	0	0	5	0	0
2016-03-23	77	1	0	1	0	0	0	0	0	0	5	0	0
2016-03-23	77	1	0	0	1	0	0	0	0	0	0	0	7
2016-03-23	77	1	0	0	0	1	0	0	0	0	0	6	0
2016-03-23	77	1	0	0	0	0	1	0	0	0	5	0	0
2016-03-23	77	0	1	1	0	0	0	0	0	0	0	0	7
2016-03-23	77	0	1	0	1	0	0	0	0	0	5	0	0
2016-03-23	77	0	1	0	0	1	0	0	0	0	5	0	0
2016-03-23	77	0	1	0	0	0	1	0	0	0	0	6	0
2016-03-23	78	1	0	1	0	0	0	0	0	0	0	0	7
2016-03-23	78	1	0	0	1	0	0	0	0	0	5	0	0
2016-03-23	78	1	0	0	0	1	0	0	0	4	0	0	0
2016-03-23	78	1	0	0	0	0	1	0	0	4	0	0	0
2016-03-23	78	0	1	1	0	0	0	0	0	0	0	0	7
2016-03-23	78	0	1	0	1	0	0	0	0	0	5	0	0
2016-03-23	78	0	1	0	0	1	0	0	0	0	0	0	7
2016-03-23	78	0	1	0	0	0	1	0	0	0	5	0	0
2016-03-23	79	1	0	1	0	0	0	0	0	4	0	0	0
2016-03-23	79	1	0	0	1	0	0	0	0	4	0	0	0
2016-03-23	79	1	0	0	0	1	0	0	0	0	5	0	0
2016-03-23	79	1	0	0	0	0	1	0	0	0	5	0	0
2016-03-23	79	0	1	1	0	0	0	0	0	0	5	0	0
2016-03-23	79	0	1	0	1	0	0	0	0	0	5	0	0
2016-03-23	79	0	1	0	0	1	0	0	0	0	5	0	0
2016-03-23	79	0	1	0	0	0	1	0	0	0	5	0	0
2016-03-23	80	1	0	1	0	0	0	0	0	0	5	0	0
2016-03-23	80	1	0	0	1	0	0	0	0	0	0	0	7
2016-03-23	80	1	0	0	0	1	0	0	0	4	0	0	0
2016-03-23	80	1	0	0	0	0	1	0	0	0	0	6	0
2016-03-23	80	0	1	1	0	0	0	0	0	0	0	0	7
2016-03-23	80	0	1	0	1	0	0	0	0	0	5	0	0
2016-03-23	80	0	1	0	0	1	0	0	0	0	0	0	7
2016-03-23	80	0	1	0	0	0	1	0	0	0	5	0	0
2016-03-23	81	1	0	1	0	0	0	0	0	0	0	0	7
2016-03-23	81	1	0	0	1	0	0	0	0	0	0	6	0
2016-03-23	81	1	0	0	0	1	0	0	0	0	5	0	0
2016-03-23	81	1	0	0	0	0	1	0	0	0	5	0	0
2016-03-23	81	0	1	1	0	0	0	0	0	0	5	0	0
2016-03-23	81	0	1	0	1	0	0	0	0	0	5	0	0
2016-03-23	81	0	1	0	0	1	0	0	0	0	0	0	7
2016-03-23	81	0	1	0	0	0	1	0	0	0	0	0	7
2016-03-23	82	1	0	1	0	0	0	0	0	0	0	0	7
2016-03-23	82	1	0	0	1	0	0	0	0	0	0	0	7
2016-03-23	82	1	0	0	0	1	0	0	0	0	0	0	7
2016-03-23	82	1	0	0	0	0	1	0	0	0	0	0	7
2016-03-23	82	0	1	1	0	0	0	0	0	0	0	0	7
2016-03-23	82	0	1	0	1	0	0	0	0	0	0	0	7
2016-03-23	82	0	1	0	0	1	0	0	0	0	0	0	7
2016-03-23	82	0	1	0	0	0	1	0	0	0	5	0	0
2016-03-23	83	1	0	1	0	0	0	0	0	0	5	0	0
2016-03-23	83	1	0	0	1	0	0	0	0	0	5	0	0
2016-03-23	83	1	0	0	0	1	0	0	0	0	5	0	0
2016-03-23	83	1	0	0	0	0	1	0	0	0	5	0	0
2016-03-23	83	0	1	1	0	0	0	0	0	0	0	0	7
2016-03-23	83	0	1	0	1	0	0	0	0	0	0	0	7
2016-03-23	83	0	1	0	0	1	0	0	0	0	5	0	0
2016-03-23	83	0	1	0	0	0	1	0	0	0	5	0	0
2016-03-23	84	1	0	1	0	0	0	0	0	4	0	0	0
2016-03-23	84	1	0	0	1	0	0	0	0	0	0	0	7
2016-03-23	84	1	0	0	0	1	0	0	0	0	0	6	0
2016-03-23	84	1	0	0	0	0	1	0	0	0	0	6	0
2016-03-23	84	0	1	1	0	0	0	0	0	0	0	0	7
2016-03-23	84	0	1	0	1	0	0	0	0	0	5	0	0
2016-03-23	84	0	1	0	0	1	0	0	0	0	0	0	7
2016-03-23	84	0	1	0	0	0	1	0	0	0	0	6	0
2016-03-23	85	1	0	1	0	0	0	0	0	0	0	6	0
2016-03-23	85	1	0	0	1	0	0	0	0	0	5	0	0
2016-03-23	85	1	0	0	0	1	0	0	0	0	0	6	0
2016-03-23	85	1	0	0	0	0	1	0	0	0	5	0	0
2016-03-23	85	0	1	1	0	0	0	0	0	0	5	0	0
2016-03-23	85	0	1	0	1	0	0	0	0	0	5	0	0
2016-03-23	85	0	1	0	0	1	0	0	0	0	0	0	7
2016-03-23	85	0	1	0	0	0	1	0	0	0	5	0	0
2016-03-23	86	1	0	1	0	0	0	0	0	0	5	0	0
2016-03-23	86	1	0	0	1	0	0	0	0	0	5	0	0
2016-03-23	86	1	0	0	0	1	0	0	0	0	0	6	0
2016-03-23	86	1	0	0	0	0	1	0	0	0	5	0	0
2016-03-23	86	0	1	1	0	0	0	0	0	0	5	0	0
2016-03-23	86	0	1	0	1	0	0	0	0	0	0	0	7
2016-03-23	86	0	1	0	0	1	0	0	0	0	5	0	0
2016-03-23	86	0	1	0	0	0	1	0	0	0	0	6	0
2016-03-23	87	1	0	1	0	0	0	0	0	0	5	0	0
2016-03-23	87	1	0	0	1	0	0	0	0	0	5	0	0
2016-03-23	87	1	0	0	0	1	0	0	0	0	0	6	0
2016-03-23	87	1	0	0	0	0	1	2	0	0	0	0	0
2016-03-23	87	0	1	1	0	0	0	0	0	0	0	0	7
2016-03-23	87	0	1	0	1	0	0	0	0	0	0	0	7
2016-03-23	87	0	1	0	0	1	0	0	0	0	5	0	0
2016-03-23	87	0	1	0	0	0	1	0	0	0	5	0	0
2016-03-23	88	1	0	1	0	0	0	2	0	0	0	0	0
2016-03-23	88	1	0	0	1	0	0	0	3	0	0	0	0
2016-03-23	88	1	0	0	0	1	0	0	0	0	0	6	0
2016-03-23	88	1	0	0	0	0	1	0	0	0	0	6	0
2016-03-23	88	0	1	1	0	0	0	0	0	4	0	0	0
2016-03-23	88	0	1	0	1	0	0	0	0	0	0	0	7
2016-03-23	88	0	1	0	0	1	0	0	0	0	5	0	0
2016-03-23	88	0	1	0	0	0	1	0	0	0	5	0	0
2016-03-23	89	1	0	1	0	0	0	0	0	0	0	0	7
2016-03-23	89	1	0	0	1	0	0	0	0	0	5	0	0
2016-03-23	89	1	0	0	0	1	0	0	0	0	0	6	0
2016-03-23	89	1	0	0	0	0	1	0	0	0	0	6	0
2016-03-23	89	0	1	1	0	0	0	0	0	0	0	0	7
2016-03-23	89	0	1	0	1	0	0	0	0	0	5	0	0
2016-03-23	89	0	1	0	0	1	0	0	0	0	5	0	0
2016-03-23	89	0	1	0	0	0	1	0	0	0	0	0	7
2016-03-23	90	1	0	1	0	0	0	0	0	0	5	0	0
2016-03-23	90	1	0	0	1	0	0	0	0	0	5	0	0
2016-03-23	90	1	0	0	0	1	0	0	0	0	5	0	0
2016-03-23	90	1	0	0	0	0	1	0	0	0	5	0	0
2016-03-23	90	0	1	1	0	0	0	0	0	0	0	0	7
2016-03-23	90	0	1	0	1	0	0	0	0	0	0	0	7
2016-03-23	90	0	1	0	0	1	0	0	0	0	0	0	7
[truncated: 21,041 more rows]
